# Supplementary material for: Wide-ranging transcriptomic analysis of Poncirus trifoliata, Citrus sunki, Citrus sinensis and contrasting hybrids reveals HLB tolerance mechanisms
Source: Sci Rep. 2020 Nov 30;10:20865. doi: 10.1038/s41598-020-77840-2 (PMC7705011; doi:10.1038/s41598-020-77840-2)
Supplement: Supplementary file 5 — Supplementary Table 2. [file 41598_2020_77840_MOESM5_ESM.xlsx]

## Sheet: Plan1
Wide-ranging transcriptomic analysis of Poncirus trifoliata, Citrus sunki, Citrus sinensis and contrasting hybrids reveals HLB tolerance mechanisms
Supplementary Information
Author affiliation:
Maiara Curtolo
Centro de Citricultura Sylvio Moreira, Instituto Agronômico de Campinas, Cordeirópolis, São Paulo, Brazil.
Inaiara de Souza Pacheco Centro
Centro de Citricultura Sylvio Moreira, Instituto Agronômico de Campinas, Cordeirópolis, São Paulo, Brazil.
Leonardo Pires Boava
Centro de Citricultura Sylvio Moreira, Instituto Agronômico de Campinas, Cordeirópolis, São Paulo, Brazil.
Marco Aurélio Takita
Centro de Citricultura Sylvio Moreira, Instituto Agronômico de Campinas, Cordeirópolis, São Paulo, Brazil.
Laís Moreira Granato
Centro de Citricultura Sylvio Moreira, Instituto Agronômico de Campinas, Cordeirópolis, São Paulo, Brazil.
Diogo Manzano Galdeano
Centro de Citricultura Sylvio Moreira, Instituto Agronômico de Campinas, Cordeirópolis, São Paulo, Brazil.
Alessandra Alves de Souza Centro
Centro de Citricultura Sylvio Moreira, Instituto Agronômico de Campinas, Cordeirópolis, São Paulo, Brazil.
Mariângela Cristofani-Yaly
Centro de Citricultura Sylvio Moreira, Instituto Agronômico de Campinas, Cordeirópolis, São Paulo, Brazil.
Marcos Antonio Machado
Centro de Citricultura Sylvio Moreira, Instituto Agronômico de Campinas, Cordeirópolis, São Paulo, Brazil.
Corresponding author
Maiara Curtolo
Centro de Citricultura Sylvio Moreira, Instituto Agronômico de Campinas, Cordeirópolis, São Paulo, Brazil.
Email: maiaramc@hotmail.com
Supplementary Table S2: Differentially expressed genes among the genotypes
Genotypes or Hybris Groups	Number of genes	ID in Citrus sinensis genome
C. sinensis C. sunki Pool R. Pool S. Pool T.	2	Cs8g17910
		Cs3g02100
C. sinensis C. sunki P. trifoliata Pool R. Pool T.	1	orange1.1t03118
C. sinensis C. sunki Pool R. Pool S.	8	Cs2g22040
		Cs3g18260
		Cs2g20010
		Cs1g24030
		Cs4g06430
		Cs5g16780
		Cs9g06150
		Cs7g12630
C. sinensis C. sunki Pool R. Pool T.	8	Cs8g14600
		orange1.1t03953
		Cs9g18920
		Cs8g19420
		Cs2g01450
		Cs8g16360
		Cs3g18690
		Cs4g05160
C. sinensis C. sunki Pool S. Pool T.	60	Cs7g12910
		Cs7g13120
		Cs7g02740
		Cs3g15410
		Cs8g06810
		Cs8g08800
		Cs3g14930
		Cs8g06820
		Cs8g02220
		Cs3g06250
		Cs5g25900
		orange1.1t01992
		Cs6g15710
		orange1.1t01663
		orange1.1t05133
		Cs6g03960
		Cs5g04390
		Cs2g11380
		Cs7g03670
		Cs7g15610
		Cs6g07420
		Cs1g23940
		Cs8g17520
		Cs5g27390
		Cs4g19250
		Cs7g12310
		Cs8g03150
		Cs8g07010
		Cs1g16820
		Cs3g21790
		orange1.1t05075
		Cs9g19160
		orange1.1t05715
		Cs5g25880
		Cs3g02660
		Cs7g03390
		orange1.1t00025
		Cs8g17960
		Cs2g13610
		Cs4g07310
		Cs6g16660
		Cs5g07550
		Cs3g15900
		Cs4g15735
		Cs7g12540
		Cs6g16000
		Cs7g13420
		Cs2g14490
		Cs8g20420
		Cs4g06940
		Cs2g04800
		orange1.1t00572
		Cs5g30320
		Cs1g12420
		orange1.1t00291
		Cs6g01850
		Cs2g02690
		Cs5g25370
		Cs9g12370
		Cs6g09940
C. sinensis P. trifoliata Pool S. Pool T.	1	orange1.1t03629
C. sinensis C. sunki P. trifoliata Pool S.	1	Cs3g24260
C. sinensis C. sunki P. trifoliata Pool T.	1	Cs4g16770
C. sunki Pool R. Pool S. Pool T.	4	Cs3g26970
		Cs5g27370
		Cs2g29430
		Cs6g11690
C. sunki P. trifoliata Pool S. Pool T.	1	Cs8g20410
C. sinensis Pool R. Pool T.	2	Cs3g27020
		orange1.1t02045
C. sinensis C. sunki Pool R.	21	Cs9g07970
		Cs8g05040
		Cs9g09780
		Cs5g05820
		Cs1g07510
		Cs1g21130
		orange1.1t02003
		orange1.1t02044
		Cs1g16000
		Cs9g15430
		Cs5g24610
		Cs7g23810
		Cs8g01840
		Cs8g18920
		Cs4g04730
		Cs3g09900
		Cs6g06060
		Cs7g30510
		Cs3g20070
		Cs1g08110
		orange1.1t04045
C. sinensis Pool S. Pool T.	34	Cs8g05370
		Cs2g27810
		Cs7g18100
		Cs7g29020
		Cs2g18910
		Cs8g14800
		Cs3g01120
		orange1.1t00382
		Cs4g08150
		Cs5g15920
		Cs5g05040
		Cs2g27910
		Cs1g08280
		Cs2g04320
		orange1.1t00340
		Cs8g16025
		orange1.1t03845
		orange1.1t00831
		orange1.1t01964
		Cs6g12060
		Cs3g20570
		Cs6g14020
		Cs8g20510
		Cs9g09730
		Cs4g11470
		Cs3g18760
		Cs6g14080
		orange1.1t00635
		Cs5g03260
		Cs3g17890
		Cs1g26670
		Cs9g10970
		Cs9g03630
		orange1.1t04182
C. sinensis C. sunki Pool S.	104	Cs5g34230
		Cs3g11950
		Cs2g29830
		Cs5g01040
		Cs5g05670
		Cs6g22200
		Cs3g26830
		Cs3g16100
		Cs2g08110
		Cs7g15030
		Cs7g24650
		orange1.1t00329
		Cs3g04000
		Cs3g08160
		Cs1g01410
		Cs7g28160
		Cs5g10740
		orange1.1t01552
		Cs1g13710
		Cs9g07670
		Cs1g21390
		Cs9g12240
		Cs4g07650
		orange1.1t00450
		Cs2g01010
		Cs1g02760
		Cs6g09530
		Cs2g29860
		Cs3g24730
		Cs3g27270
		Cs2g22390
		Cs6g20930
		Cs4g02580
		Cs3g17770
		Cs6g11350
		Cs6g07670
		Cs6g15880
		Cs4g06210
		Cs3g11490
		Cs3g19320
		Cs5g28420
		Cs4g10160
		Cs4g18140
		Cs8g06970
		Cs6g21880
		Cs6g08280
		Cs3g16440
		Cs1g20580
		orange1.1t01956
		Cs7g09900
		Cs3g14550
		Cs2g07330
		Cs1g14210
		Cs2g02550
		Cs8g08320
		Cs2g30710
		Cs2g10040
		Cs8g09655
		Cs2g29920
		Cs9g09800
		Cs3g21730
		Cs4g13010
		Cs2g13320
		Cs2g07600
		Cs4g14130
		Cs1g22610
		Cs1g24440
		Cs7g22840
		Cs1g15640
		Cs6g06850
		Cs4g17230
		orange1.1t00571
		Cs1g22450
		Cs8g01860
		orange1.1t02332
		Cs6g09270
		Cs1g16010
		Cs6g14040
		Cs5g24140
		Cs2g08030
		Cs9g05150
		Cs2g03780
		Cs5g08140
		Cs5g12420
		Cs8g10180
		Cs4g17240
		Cs2g24030
		Cs2g18139
		orange1.1t03183
		orange1.1t03055
		Cs6g05130
		Cs9g16630
		Cs8g15980
		Cs5g11280
		Cs2g19680
		orange1.1t03052
		Cs7g29730
		Cs3g03750
		Cs6g12480
		Cs3g22420
		orange1.1t04497
		Cs1g09550
		Cs2g23070
		Cs4g02670
C. sinensis P. trifoliata Pool S.	2	Cs5g14090
		Cs2g10150
C. sinensis C. sunki Pool T.	434	Cs3g16250
		orange1.1t04637
		Cs2g15740
		Cs7g08620
		Cs7g31880
		Cs2g25040
		Cs5g21920
		Cs4g07340
		Cs7g11560
		Cs5g33380
		Cs4g09770
		Cs5g09120
		Cs3g24750
		Cs6g09910
		orange1.1t03582
		Cs5g04230
		Cs1g09420
		orange1.1t01636
		Cs7g19950
		orange1.1t00580
		Cs3g23560
		Cs6g07840
		Cs1g06310
		Cs5g09470
		Cs6g15930
		Cs3g01570
		Cs4g06230
		Cs8g06360
		Cs2g31080
		Cs1g23640
		Cs2g04850
		Cs5g27990
		Cs5g22920
		Cs1g23720
		Cs8g16720
		Cs5g33670
		orange1.1t03257
		Cs7g13250
		Cs2g14110
		Cs8g12880
		Cs6g11470
		Cs4g19270
		Cs1g25750
		Cs7g19320
		Cs7g01580
		Cs1g08020
		Cs7g28880
		Cs8g16770
		Cs8g05490
		orange1.1t02385
		Cs5g09360
		Cs4g03590
		orange1.1t02150
		Cs7g02500
		orange1.1t03469
		Cs8g15520
		Cs2g13530
		Cs5g27950
		orange1.1t00255
		Cs1g11380
		Cs1g08450
		Cs6g16140
		Cs5g34820
		Cs5g12810
		Cs5g25930
		Cs2g19540
		Cs4g08420
		Cs3g17540
		Cs3g11270
		Cs1g20530
		Cs4g02380
		Cs2g16240
		Cs8g19150
		orange1.1t01118
		Cs4g17130
		Cs6g04920
		Cs9g05750
		Cs7g28910
		orange1.1t02887
		Cs5g09240
		Cs5g11730
		Cs3g11360
		Cs1g09830
		Cs2g13860
		Cs8g04460
		Cs7g22750
		Cs1g06740
		Cs7g04560
		Cs6g09770
		Cs8g15510
		Cs8g05360
		orange1.1t01654
		Cs5g26090
		Cs1g25050
		Cs2g14460
		orange1.1t02763
		Cs4g07000
		Cs4g04010
		Cs6g15340
		Cs2g08750
		Cs5g03950
		Cs1g05450
		Cs3g09690
		Cs4g15360
		Cs4g06850
		Cs9g14740
		Cs4g15340
		Cs3g16520
		Cs1g07950
		Cs2g09780
		Cs6g17190
		Cs1g11710
		Cs2g16150
		Cs5g22140
		Cs3g10610
		Cs7g11770
		Cs2g29210
		Cs7g19370
		Cs7g05470
		Cs3g06280
		Cs3g04670
		Cs6g06690
		Cs7g12870
		Cs5g09590
		orange1.1t01967
		Cs8g07640
		Cs5g02490
		Cs8g04420
		Cs6g03210
		orange1.1t01277
		Cs4g18730
		Cs1g07480
		orange1.1t03294
		Cs9g03785
		Cs8g03620
		Cs3g16090
		Cs8g19530
		Cs4g17530
		Cs7g13030
		Cs4g05690
		Cs8g02940
		Cs6g21400
		Cs6g09290
		Cs5g10770
		Cs7g12850
		Cs3g10675
		Cs9g04630
		Cs1g06760
		orange1.1t00231
		orange1.1t00477
		Cs9g04030
		Cs1g26350
		Cs4g04270
		Cs8g16590
		Cs1g11780
		Cs2g04140
		Cs5g03490
		Cs1g02150
		Cs5g02010
		Cs7g26690
		Cs9g05660
		Cs6g05580
		Cs8g04700
		Cs3g20450
		orange1.1t00177
		Cs4g12660
		Cs1g23520
		Cs8g06450
		Cs7g03420
		Cs5g03730
		Cs8g01880
		Cs3g17120
		Cs5g34180
		Cs5g07300
		Cs7g20420
		Cs7g19720
		orange1.1t02746
		Cs2g16560
		Cs6g07370
		Cs5g15470
		Cs2g09030
		Cs8g09220
		Cs7g25460
		Cs5g34270
		Cs6g09420
		Cs7g03150
		Cs1g25630
		Cs5g04290
		orange1.1t02816
		Cs7g30360
		orange1.1t02032
		orange1.1t03576
		Cs5g04610
		Cs2g03290
		Cs7g16830
		Cs6g07820
		Cs1g01960
		Cs2g04020
		Cs5g06180
		Cs4g18300
		Cs2g08420
		Cs9g04400
		orange1.1t02146
		Cs4g08170
		Cs2g05740
		Cs9g17050
		Cs9g07620
		Cs7g25670
		Cs5g05810
		orange1.1t04786
		Cs2g21940
		Cs7g03600
		Cs5g10330
		Cs3g06300
		Cs8g09250
		Cs9g10730
		Cs3g11290
		Cs5g02220
		orange1.1t00562
		Cs7g08140
		orange1.1t01892
		Cs1g07110
		Cs9g07140
		Cs2g11860
		Cs4g09440
		Cs5g02320
		Cs6g08210
		Cs9g16690
		Cs4g20130
		Cs5g16540
		Cs2g11760
		Cs1g26530
		Cs3g18750
		Cs5g06360
		Cs2g14250
		Cs4g10220
		Cs7g06440
		Cs5g07350
		Cs5g04140
		Cs9g04470
		Cs2g28590
		Cs8g16930
		orange1.1t04404
		Cs6g21920
		orange1.1t05411
		Cs2g23550
		Cs2g12100
		Cs5g08460
		orange1.1t02357
		Cs8g02870
		Cs2g19970
		Cs2g27170
		orange1.1t02051
		orange1.1t00266
		Cs2g09340
		Cs1g09780
		orange1.1t01664
		Cs9g06110
		Cs1g20920
		Cs1g01850
		Cs5g32440
		Cs5g25920
		Cs5g09050
		Cs4g11190
		Cs5g04280
		orange1.1t02578
		Cs2g17260
		Cs8g17450
		Cs7g01360
		Cs5g32500
		Cs8g15900
		Cs8g05970
		Cs1g11760
		orange1.1t01115
		Cs5g04920
		Cs4g17320
		Cs7g19360
		Cs7g21940
		Cs8g04660
		orange1.1t01602
		orange1.1t03619
		Cs8g20280
		Cs3g14780
		orange1.1t02550
		Cs8g18830
		Cs4g13350
		Cs9g15480
		Cs2g13640
		orange1.1t04233
		Cs9g05320
		Cs8g18640
		Cs8g16510
		Cs8g15070
		Cs6g08190
		orange1.1t01331
		Cs3g20720
		Cs7g05430
		Cs1g22050
		Cs3g09270
		Cs5g13810
		Cs1g23680
		orange1.1t03349
		Cs8g04040
		Cs3g17160
		orange1.1t02461
		Cs6g21200
		Cs4g08780
		Cs6g17200
		Cs6g02840
		Cs8g17620
		Cs3g16270
		Cs3g20630
		Cs9g08050
		Cs6g15300
		Cs9g07810
		Cs1g12520
		Cs3g20340
		Cs3g23680
		Cs2g02980
		Cs7g03230
		Cs2g21570
		Cs7g32400
		Cs6g19940
		Cs3g10950
		Cs7g06310
		Cs9g04180
		Cs2g20880
		Cs2g17510
		Cs7g14420
		Cs7g10500
		Cs5g06400
		Cs6g19210
		Cs4g19500
		Cs7g09390
		Cs9g12390
		Cs2g15710
		Cs1g25720
		Cs3g18070
		orange1.1t00508
		Cs8g17890
		orange1.1t00464
		Cs9g16860
		Cs7g07200
		Cs2g15430
		Cs4g11560
		orange1.1t00873
		Cs6g21820
		Cs3g24790
		Cs6g18050
		Cs1g20150
		Cs6g11460
		Cs3g26210
		Cs7g31660
		Cs3g23070
		Cs8g14080
		orange1.1t00208
		Cs1g21160
		Cs9g03820
		Cs9g14120
		orange1.1t01718
		Cs5g06490
		Cs3g24620
		Cs3g25170
		Cs1g21620
		Cs6g14250
		Cs4g12110
		Cs2g11140
		Cs9g03520
		Cs5g16340
		Cs3g22270
		Cs2g21900
		Cs2g06600
		Cs5g26600
		Cs4g15710
		Cs1g02920
		Cs1g10610
		Cs8g18210
		Cs7g31150
		Cs7g11140
		Cs6g04060
		Cs3g25670
		Cs2g30460
		Cs2g24520
		Cs2g17100
		Cs8g07560
		orange1.1t01769
		Cs3g24530
		Cs2g02990
		Cs2g06880
		Cs1g26850
		Cs4g06600
		Cs9g11050
		Cs2g15360
		Cs1g23480
		Cs9g18330
		Cs6g15650
		Cs3g19270
		Cs5g31760
		Cs2g14890
		orange1.1t04058
		Cs4g03940
		Cs3g12540
		Cs4g10280
		Cs8g20100
		Cs7g31870
		Cs2g05440
		Cs9g19350
		Cs8g14690
		Cs8g02010
		orange1.1t02573
		Cs1g07920
		Cs7g09460
		Cs8g18010
		Cs5g12850
		orange1.1t04013
		Cs5g08380
		Cs3g26160
		Cs4g18500
		Cs7g20030
		Cs5g30300
		Cs8g16850
		Cs9g17070
		orange1.1t03682
		Cs2g26950
		Cs7g09710
		Cs7g22610
		Cs6g09525
		Cs7g15500
		Cs6g04140
		Cs3g27820
		Cs1g09500
		Cs2g05560
		Cs3g10580
		Cs6g19820
C. sinensis P. trifoliata Pool T.	6	Cs5g18660
		orange1.1t02319
		Cs2g23870
		Cs3g14680
		Cs4g13690
		Cs5g32370
C. sinensis C. sunki P. trifoliata	8	Cs3g23050
		orange1.1t01993
		orange1.1t00904
		orange1.1t01658
		Cs3g05810
		Cs4g09300
		orange1.1t03813
		Cs2g14720
C. sunki Pool R. Pool S.	7	Cs2g20210
		Cs3g09820
		Cs2g28070
		Cs7g27290
		Cs6g20270
		Cs5g32270
		Cs2g19350
C. sunki Pool R. Pool T.	3	Cs5g04430
		Cs3g18800
		Cs8g18200
C. sunki Pool S. Pool T.	30	Cs3g06220
		Cs2g09830
		Cs9g03360
		Cs1g23960
		orange1.1t00576
		Cs7g31420
		Cs2g10320
		Cs1g15170
		Cs2g22130
		Cs4g14890
		Cs4g01850
		Cs6g11430
		Cs3g22470
		Cs2g07110
		Cs4g08360
		Cs2g12850
		Cs2g06190
		Cs3g06270
		Cs6g12050
		Cs2g28120
		Cs2g16420
		Cs5g09300
		Cs5g07160
		Cs2g28630
		Cs7g04340
		Cs2g30400
		Cs3g06180
		Cs5g22660
		orange1.1t03470
		Cs9g07540
C. sunki P. trifoliata Pool T.	2	Cs6g07260
		Cs3g08950
C. sinensis Pool R.	10	orange1.1t00259
		Cs1g15880
		Cs9g04190
		Cs3g22870
		Cs6g05150
		Cs8g03710
		Cs4g04680
		Cs4g01450
		orange1.1t03893
		Cs3g03350
C. sinensis Pool S.	92	Cs3g17750
		Cs9g06720
		Cs6g18430
		Cs1g24490
		Cs3g10090
		Cs2g19490
		orange1.1t03601
		Cs3g26540
		Cs5g06510
		orange1.1t03486
		Cs2g12130
		orange1.1t03315
		Cs7g01380
		Cs1g22230
		Cs5g02590
		Cs3g10110
		Cs5g04110
		Cs6g04150
		Cs9g02550
		Cs5g16310
		Cs7g29490
		orange1.1t03778
		Cs2g08850
		Cs6g09150
		Cs3g23650
		Cs2g13270
		Cs3g27170
		Cs2g17130
		Cs1g26340
		Cs1g24850
		Cs3g10140
		Cs6g19310
		Cs2g12640
		Cs5g22220
		Cs8g17540
		Cs3g10010
		Cs3g12370
		Cs2g16870
		Cs2g29890
		Cs6g04620
		orange1.1t01909
		Cs6g18420
		Cs6g01870
		orange1.1t00453
		Cs2g11840
		Cs5g25110
		Cs1g19850
		Cs9g12040
		Cs9g07630
		Cs4g12920
		Cs5g06590
		Cs7g29570
		Cs1g05240
		Cs2g04900
		Cs7g17200
		Cs4g06010
		Cs9g18090
		orange1.1t01394
		Cs6g09160
		Cs4g12290
		Cs8g05610
		orange1.1t03357
		Cs6g10520
		Cs9g12220
		Cs9g09040
		Cs9g12030
		Cs9g18050
		Cs9g12290
		Cs2g14120
		Cs8g14280
		Cs1g06210
		orange1.1t04803
		Cs9g11990
		Cs2g08920
		Cs5g20630
		orange1.1t04890
		Cs9g15350
		Cs8g15610
		Cs8g02530
		Cs4g11980
		Cs3g15590
		orange1.1t01371
		orange1.1t04113
		Cs1g25115
		Cs1g07260
		orange1.1t01378
		Cs2g19040
		Cs6g01720
		Cs3g16050
		Cs4g10640
		Cs2g18230
		Cs7g22730
C. sinensis Pool T.	389	Cs1g23090
		Cs9g14675
		Cs7g15220
		orange1.1t00265
		Cs7g16670
		orange1.1t03059
		Cs6g17090
		orange1.1t03223
		Cs9g14600
		orange1.1t03498
		Cs7g01900
		Cs1g18380
		Cs3g25980
		Cs1g20690
		Cs2g18270
		Cs9g15160
		Cs8g10800
		Cs6g09340
		Cs2g07360
		Cs1g25950
		Cs2g26650
		Cs3g17300
		Cs6g02550
		Cs7g06620
		Cs6g22340
		Cs7g18150
		Cs7g17630
		Cs3g19600
		Cs3g09090
		Cs5g22690
		Cs7g09770
		Cs6g09640
		Cs2g04640
		Cs3g21010
		Cs5g06190
		Cs2g29230
		Cs9g17960
		Cs7g27210
		Cs3g17010
		orange1.1t01402
		Cs2g25640
		orange1.1t00457
		Cs3g27620
		Cs7g19400
		Cs3g24870
		Cs8g06750
		orange1.1t02587
		Cs5g33050
		Cs6g09300
		Cs6g22260
		Cs1g13960
		Cs5g12080
		Cs6g12450
		Cs8g17990
		Cs9g17160
		Cs7g11790
		Cs7g12040
		orange1.1t03543
		Cs6g07520
		Cs7g07450
		Cs1g02680
		Cs7g29530
		Cs6g15600
		Cs3g19610
		Cs6g08550
		Cs6g11260
		Cs4g17510
		Cs8g16300
		Cs9g08750
		Cs5g01410
		Cs3g14690
		Cs4g15980
		Cs4g16130
		orange1.1t00910
		Cs5g33100
		Cs4g01980
		orange1.1t01603
		Cs3g04040
		Cs7g09120
		Cs2g31250
		Cs6g16880
		Cs7g24390
		Cs3g17330
		orange1.1t04099
		orange1.1t02046
		Cs8g15680
		Cs6g11190
		Cs8g07330
		Cs2g18160
		Cs7g24790
		orange1.1t00590
		Cs4g19560
		Cs7g03160
		Cs3g21280
		Cs5g32200
		orange1.1t00460
		Cs7g02690
		Cs5g01970
		Cs5g09880
		Cs8g06430
		Cs8g19430
		Cs4g01290
		Cs1g22060
		Cs3g22140
		Cs2g13790
		Cs3g17520
		Cs4g17860
		Cs9g03670
		Cs5g10850
		orange1.1t04055
		Cs4g05510
		Cs8g17390
		Cs8g15970
		Cs6g14680
		Cs3g18830
		Cs8g03110
		Cs9g06870
		Cs5g17520
		Cs3g20820
		Cs9g12440
		orange1.1t01907
		orange1.1t01368
		Cs8g03230
		Cs1g21950
		Cs7g30910
		Cs2g14940
		orange1.1t02555
		Cs5g11210
		Cs3g07750
		Cs2g11620
		Cs4g13780
		Cs3g19150
		Cs5g29280
		Cs8g05170
		Cs4g17460
		Cs6g09500
		Cs1g17780
		Cs7g32410
		Cs6g17410
		Cs5g15120
		Cs1g25920
		Cs8g10950
		Cs3g23280
		Cs5g26530
		Cs2g07370
		Cs7g32230
		Cs8g18310
		Cs2g10770
		orange1.1t05692
		Cs6g13270
		Cs8g01650
		Cs6g03520
		Cs5g04990
		Cs1g21900
		Cs1g17650
		Cs9g18780
		Cs1g21585
		Cs6g06250
		Cs7g04120
		Cs8g21080
		Cs1g19890
		Cs1g21520
		Cs8g02770
		Cs5g11610
		Cs3g19690
		orange1.1t01662
		Cs4g08770
		Cs1g01590
		Cs9g16960
		Cs1g12670
		Cs9g13460
		Cs2g27180
		Cs4g07320
		Cs3g07940
		orange1.1t01399
		Cs1g17330
		Cs3g23220
		orange1.1t04139
		Cs2g01840
		Cs3g07960
		Cs4g07490
		Cs1g03300
		Cs9g01750
		Cs1g08160
		Cs5g28460
		Cs1g19390
		Cs2g09610
		Cs5g01240
		Cs5g09330
		Cs9g08070
		Cs6g04050
		Cs3g15865
		Cs5g11380
		Cs6g17000
		Cs6g06520
		Cs6g21100
		Cs6g02450
		Cs5g32840
		Cs9g03750
		Cs5g34300
		Cs9g06940
		Cs4g13550
		orange1.1t04802
		Cs1g12660
		Cs5g26720
		Cs2g03610
		Cs2g13000
		Cs6g01900
		Cs5g02810
		Cs7g01700
		Cs2g20570
		Cs9g16640
		Cs2g07730
		Cs7g18270
		Cs1g21640
		Cs5g22170
		Cs9g07790
		Cs1g11880
		orange1.1t02111
		Cs1g17350
		Cs5g28280
		Cs2g29120
		Cs9g05100
		Cs7g10560
		orange1.1t03035
		Cs5g04910
		Cs4g16080
		Cs2g10760
		Cs6g05620
		Cs2g01860
		Cs8g20460
		Cs7g12600
		Cs3g14320
		Cs5g06600
		orange1.1t03743
		Cs4g03720
		Cs7g19230
		Cs3g23700
		Cs7g13810
		Cs6g13880
		orange1.1t02567
		Cs1g22430
		Cs9g06400
		orange1.1t04606
		Cs2g08080
		Cs3g17940
		Cs5g27890
		Cs7g18090
		Cs5g12870
		Cs3g13540
		orange1.1t03672
		Cs7g06630
		Cs6g03770
		Cs3g05300
		Cs4g07940
		Cs2g25850
		Cs7g17100
		Cs7g18160
		orange1.1t04327
		Cs8g10700
		Cs3g22380
		orange1.1t01583
		Cs4g05930
		Cs9g16150
		Cs5g15325
		Cs1g22640
		Cs2g14710
		Cs3g08400
		Cs5g07250
		Cs7g03990
		Cs6g18860
		Cs8g13070
		orange1.1t00353
		Cs5g02660
		orange1.1t01934
		Cs5g04340
		Cs8g05290
		Cs4g17250
		Cs3g06840
		Cs2g10240
		Cs1g22940
		Cs9g08030
		Cs7g03240
		Cs9g15530
		Cs2g16610
		Cs2g13100
		Cs5g12970
		Cs1g24300
		Cs6g11010
		Cs3g25100
		Cs6g11700
		Cs7g10210
		Cs3g03335
		Cs3g08810
		Cs2g19590
		orange1.1t03395
		Cs1g20260
		orange1.1t00554
		Cs9g16770
		Cs5g32530
		Cs4g01240
		Cs5g13100
		Cs7g28080
		Cs7g18190
		Cs8g17220
		Cs9g02280
		orange1.1t02852
		Cs1g08820
		orange1.1t02132
		Cs5g01020
		Cs1g19470
		Cs5g11720
		Cs7g30330
		Cs1g08890
		orange1.1t02761
		Cs4g08560
		Cs5g03150
		Cs2g26640
		Cs6g11910
		Cs2g22650
		Cs7g16620
		orange1.1t00376
		Cs7g10200
		Cs5g21760
		Cs2g18560
		orange1.1t01027
		Cs3g17220
		orange1.1t03833
		Cs4g04420
		Cs2g18830
		orange1.1t01111
		Cs8g08250
		Cs5g34810
		Cs5g28250
		Cs1g06040
		Cs3g12510
		Cs9g05510
		Cs2g15260
		Cs3g14220
		Cs9g06630
		Cs2g01750
		Cs8g02900
		Cs5g04940
		Cs2g29980
		orange1.1t02924
		Cs6g05570
		Cs6g14100
		Cs6g17960
		Cs5g10130
		Cs9g11670
		Cs7g30485
		Cs5g15330
		Cs3g22850
		Cs1g12150
		orange1.1t02409
		Cs4g03730
		orange1.1t05657
		Cs1g05030
		Cs3g19650
		Cs7g28340
		Cs9g04770
		Cs2g01250
		Cs1g21810
		orange1.1t04743
		Cs5g15150
		Cs3g13710
		Cs7g18810
		Cs1g19280
		orange1.1t00772
		orange1.1t02745
		Cs2g04830
		Cs5g12040
		Cs3g02330
		orange1.1t00880
		Cs2g07530
		Cs9g04080
		Cs3g23530
		Cs2g27330
		orange1.1t00267
		Cs3g27500
		Cs4g13900
		Cs5g32420
		Cs1g19780
		Cs2g22105
		Cs5g28110
		Cs7g28130
		Cs5g27530
		Cs8g12020
		Cs1g01100
C. sinensis C. sunki	1634	Cs3g14920
		Cs4g15780
		Cs8g01410
		Cs7g16330
		Cs5g23920
		orange1.1t02937
		Cs6g15320
		Cs9g18740
		Cs2g25050
		Cs9g17150
		Cs6g04940
		Cs7g29970
		orange1.1t03119
		Cs3g25410
		Cs5g28490
		orange1.1t01187
		Cs2g25020
		orange1.1t04526
		Cs5g16770
		Cs7g31600
		Cs1g01460
		Cs3g21540
		Cs6g17530
		Cs8g14675
		Cs5g01660
		Cs9g05690
		Cs5g24720
		Cs9g12790
		Cs3g14420
		Cs3g26770
		Cs9g01780
		Cs9g13520
		orange1.1t00304
		Cs7g02040
		Cs3g21530
		Cs5g26120
		Cs4g04920
		Cs1g16760
		Cs7g06370
		Cs5g30260
		orange1.1t01512
		Cs3g09230
		orange1.1t03346
		orange1.1t02916
		Cs2g07010
		Cs1g16550
		Cs7g04490
		Cs8g16310
		Cs8g01180
		Cs1g19770
		Cs4g19700
		Cs3g24440
		Cs5g11530
		Cs6g10760
		Cs5g11010
		Cs7g17560
		Cs3g22440
		Cs2g15820
		Cs9g12900
		Cs6g20360
		orange1.1t02864
		Cs5g28050
		Cs1g20600
		Cs6g15130
		Cs4g20580
		Cs8g03550
		Cs1g20470
		orange1.1t04575
		Cs1g01750
		Cs9g18700
		Cs3g15690
		Cs9g01760
		Cs5g27460
		Cs2g04590
		Cs6g11930
		orange1.1t03387
		orange1.1t00367
		Cs9g14110
		Cs9g05950
		Cs6g19120
		Cs8g02790
		Cs8g05820
		Cs1g22540
		Cs7g08310
		Cs3g25460
		Cs7g01460
		Cs4g06650
		orange1.1t04729
		Cs8g03960
		Cs3g09140
		Cs9g17190
		Cs7g06660
		Cs7g27440
		Cs5g12990
		Cs1g19450
		Cs5g01600
		Cs6g04640
		orange1.1t01777
		Cs9g12750
		Cs4g10050
		Cs7g07860
		Cs5g33230
		Cs1g08620
		Cs6g17030
		Cs9g09280
		Cs9g06930
		orange1.1t04488
		orange1.1t01382
		Cs1g22550
		Cs4g06520
		orange1.1t00037
		orange1.1t01332
		orange1.1t01789
		Cs5g07590
		Cs9g09310
		Cs6g13690
		Cs6g03185
		Cs4g06360
		Cs1g24730
		orange1.1t01087
		orange1.1t03472
		Cs5g27520
		orange1.1t02254
		Cs3g09350
		Cs7g19660
		Cs8g04900
		Cs1g26620
		Cs5g19520
		Cs1g11580
		Cs4g16900
		Cs8g04830
		Cs6g21990
		Cs9g14010
		Cs5g01980
		Cs5g09410
		Cs6g15870
		Cs1g05430
		Cs1g18540
		Cs3g26790
		Cs1g26470
		Cs4g02630
		Cs5g03170
		Cs5g29110
		Cs4g09425
		Cs7g03320
		orange1.1t01919
		Cs6g18250
		Cs9g13050
		orange1.1t03608
		Cs9g14860
		Cs4g09010
		Cs2g30280
		Cs3g26340
		Cs3g09370
		orange1.1t03977
		Cs2g17710
		orange1.1t00363
		Cs8g12370
		Cs6g12600
		orange1.1t00600
		orange1.1t04304
		Cs8g01260
		Cs9g01440
		Cs7g04110
		Cs1g24630
		Cs7g07440
		Cs4g09040
		Cs7g14440
		orange1.1t02462
		Cs3g27440
		orange1.1t02671
		Cs7g25860
		Cs8g06870
		Cs9g16180
		orange1.1t01173
		Cs5g08760
		Cs1g15840
		Cs6g02460
		orange1.1t04174
		Cs2g03950
		Cs8g15400
		Cs6g11090
		Cs7g23840
		Cs5g10830
		Cs6g11990
		Cs7g32060
		Cs7g06680
		Cs5g29670
		Cs3g24285
		Cs5g13265
		orange1.1t01623
		Cs8g18470
		orange1.1t03598
		Cs3g12080
		Cs3g01490
		Cs7g13080
		Cs1g13880
		Cs4g11200
		orange1.1t03702
		Cs3g24580
		Cs5g27280
		Cs5g10590
		orange1.1t02719
		orange1.1t03689
		Cs3g13610
		Cs3g14280
		Cs7g08650
		Cs4g07600
		Cs5g28980
		Cs7g10690
		Cs3g12440
		orange1.1t05975
		Cs4g01140
		Cs5g27070
		Cs8g20400
		Cs7g01830
		Cs3g24820
		Cs1g21980
		Cs7g09550
		Cs2g25510
		orange1.1t02348
		Cs2g06650
		Cs5g17590
		orange1.1t03392
		Cs3g09420
		orange1.1t05488
		Cs9g02390
		Cs3g22150
		orange1.1t02104
		Cs6g19090
		Cs9g04640
		Cs3g07280
		Cs8g16440
		Cs3g23890
		Cs6g16460
		Cs9g14960
		Cs9g01390
		Cs5g10140
		Cs7g26920
		Cs1g19930
		Cs3g18730
		Cs3g20030
		Cs2g17270
		Cs5g12260
		Cs8g05750
		Cs8g03890
		Cs3g27300
		Cs1g26030
		Cs7g08500
		Cs5g07420
		Cs3g19440
		Cs5g27810
		Cs5g25950
		Cs5g23480
		Cs9g15440
		orange1.1t00872
		Cs3g12380
		Cs4g01460
		Cs3g18390
		Cs1g03980
		Cs8g14950
		Cs9g01940
		Cs2g22030
		orange1.1t01884
		orange1.1t01257
		Cs7g21300
		Cs5g30955
		orange1.1t06042
		Cs1g22890
		Cs5g24290
		Cs2g29770
		Cs6g11670
		Cs7g20830
		Cs7g10770
		Cs6g11560
		orange1.1t02808
		Cs4g03560
		Cs8g18130
		Cs2g02210
		Cs2g27470
		Cs2g06380
		Cs2g19800
		Cs7g15950
		Cs2g30750
		Cs2g08280
		Cs9g06610
		Cs2g28210
		Cs5g04950
		Cs6g08390
		Cs6g13840
		Cs5g01190
		Cs7g22970
		orange1.1t00603
		Cs5g12710
		orange1.1t05304
		Cs4g19360
		Cs7g32430
		orange1.1t04639
		Cs2g16620
		Cs1g05650
		orange1.1t04781
		Cs5g30780
		Cs5g11390
		Cs9g07420
		Cs8g05740
		Cs6g13920
		Cs4g05250
		Cs3g20690
		Cs5g02120
		Cs4g03830
		Cs1g16030
		Cs1g02770
		Cs2g29090
		Cs2g10930
		Cs5g12950
		Cs6g18510
		Cs8g03640
		Cs5g21145
		Cs3g21130
		Cs6g06570
		Cs1g08380
		Cs3g22200
		Cs6g07270
		Cs4g04390
		orange1.1t04326
		Cs1g22910
		Cs6g13860
		Cs9g14170
		Cs3g09650
		Cs3g20580
		Cs3g23290
		orange1.1t01343
		Cs5g09840
		Cs1g14420
		Cs5g15440
		Cs8g18530
		Cs4g02970
		Cs9g02580
		Cs3g10910
		Cs7g21210
		Cs9g16190
		orange1.1t04801
		Cs8g11550
		Cs4g07220
		Cs1g06830
		Cs6g15640
		Cs1g21660
		Cs4g13930
		Cs4g05500
		Cs2g13580
		Cs7g03070
		orange1.1t03404
		Cs1g25110
		Cs5g31590
		Cs2g17660
		Cs6g04080
		orange1.1t01755
		orange1.1t05160
		Cs3g07530
		Cs4g03580
		Cs3g11420
		Cs4g17140
		Cs3g27650
		Cs8g20920
		Cs9g06510
		Cs3g01630
		Cs5g06990
		Cs5g13140
		Cs2g02100
		Cs2g03400
		Cs7g03380
		Cs7g26290
		Cs1g14180
		Cs1g01220
		Cs6g02740
		Cs7g19160
		Cs9g14880
		orange1.1t02793
		Cs6g13970
		orange1.1t04038
		orange1.1t00331
		Cs4g15545
		Cs1g26330
		Cs2g06370
		Cs5g28040
		Cs1g05470
		Cs7g23550
		Cs4g18660
		Cs3g23110
		orange1.1t00387
		Cs8g04530
		orange1.1t00709
		orange1.1t00647
		Cs5g05480
		Cs4g09550
		Cs5g05840
		Cs1g19830
		Cs7g28050
		Cs5g30450
		Cs9g06210
		Cs9g02710
		Cs6g20130
		Cs5g08700
		Cs4g09570
		Cs5g05790
		Cs1g09120
		Cs2g06010
		Cs4g12270
		Cs4g17900
		Cs4g03600
		Cs3g13320
		Cs6g16540
		Cs2g25380
		Cs4g02820
		Cs2g17960
		Cs2g12460
		Cs5g07856
		Cs2g29280
		Cs9g04760
		orange1.1t00725
		Cs2g17780
		Cs6g11490
		Cs1g02295
		Cs3g11210
		orange1.1t03426
		Cs3g03170
		Cs2g28380
		Cs5g03710
		orange1.1t04580
		Cs4g01870
		Cs2g10080
		Cs2g22080
		Cs9g04830
		Cs5g24260
		Cs2g29030
		Cs5g15940
		Cs3g13480
		Cs5g02110
		Cs1g15440
		Cs7g16260
		Cs2g31200
		Cs8g13170
		Cs8g01690
		Cs5g04770
		Cs6g18550
		Cs7g04410
		Cs2g19430
		Cs1g17850
		orange1.1t00439
		Cs4g11160
		orange1.1t01973
		Cs2g01810
		Cs4g12000
		Cs5g02500
		Cs3g19400
		Cs1g24200
		Cs6g01520
		Cs6g19630
		Cs1g08580
		Cs5g17730
		Cs6g19640
		orange1.1t00840
		Cs7g16990
		Cs4g12150
		Cs3g27850
		Cs8g01280
		Cs2g19620
		Cs8g13540
		Cs5g12200
		orange1.1t01675
		Cs1g21680
		Cs2g28530
		Cs1g24390
		Cs2g05110
		Cs9g08720
		Cs6g19340
		Cs6g08360
		Cs3g13490
		Cs5g33330
		Cs1g09402
		Cs4g19120
		Cs4g20420
		Cs8g12980
		Cs1g20590
		Cs3g11320
		Cs2g08140
		Cs5g04090
		Cs7g23510
		Cs2g18060
		Cs5g33710
		orange1.1t01990
		Cs7g10870
		orange1.1t04069
		Cs7g21090
		Cs7g02590
		Cs1g05730
		Cs2g05540
		Cs7g06380
		Cs9g09380
		Cs7g06720
		Cs2g13230
		Cs3g08540
		Cs7g24010
		Cs3g15350
		orange1.1t02108
		orange1.1t02222
		orange1.1t00203
		orange1.1t05858
		Cs5g33630
		orange1.1t06040
		Cs9g07120
		orange1.1t02814
		Cs7g18570
		Cs4g07840
		Cs5g21220
		Cs9g14320
		Cs5g10820
		Cs3g07820
		Cs7g15810
		Cs3g23550
		Cs3g12520
		Cs5g15380
		Cs6g17380
		Cs6g17510
		orange1.1t03336
		Cs7g07750
		Cs5g08730
		Cs2g13450
		Cs1g15940
		Cs9g17600
		Cs2g02400
		Cs2g30000
		Cs5g04670
		orange1.1t03015
		Cs7g06410
		Cs8g08845
		Cs1g26260
		Cs9g06710
		Cs2g20670
		Cs2g01370
		Cs5g20010
		Cs8g09970
		Cs5g13450
		Cs6g11050
		orange1.1t01243
		Cs3g08060
		Cs3g21390
		Cs1g23390
		Cs7g30350
		Cs4g09840
		Cs7g31040
		Cs1g15670
		Cs8g07440
		Cs9g10940
		Cs6g14380
		Cs1g13130
		Cs3g21650
		Cs6g22050
		orange1.1t02258
		Cs7g10390
		Cs5g03250
		Cs2g28140
		Cs7g12890
		Cs5g12830
		Cs2g16190
		Cs5g12190
		orange1.1t05126
		Cs5g10160
		Cs5g33700
		Cs7g31130
		Cs6g20030
		Cs3g24980
		Cs5g26080
		Cs1g22070
		Cs1g21760
		orange1.1t03433
		Cs5g04010
		Cs5g25990
		Cs1g17690
		Cs5g06680
		orange1.1t00046
		Cs4g08760
		Cs3g12630
		Cs7g26790
		Cs6g16810
		orange1.1t03348
		Cs4g14520
		Cs3g04120
		Cs5g34860
		orange1.1t00306
		Cs4g18940
		Cs4g06310
		Cs5g12210
		orange1.1t01222
		Cs9g02540
		Cs7g26910
		Cs7g30990
		Cs3g26640
		Cs3g04970
		Cs6g10550
		Cs4g20560
		Cs5g09230
		Cs8g13010
		Cs2g01910
		Cs3g26820
		Cs2g06460
		Cs1g26150
		Cs2g26370
		orange1.1t00492
		Cs7g04400
		Cs3g04920
		Cs7g04220
		Cs7g18350
		orange1.1t00081
		Cs4g11860
		Cs3g25010
		Cs9g07250
		Cs4g16050
		Cs1g13270
		Cs4g12180
		Cs3g14860
		Cs3g10180
		Cs5g07570
		orange1.1t03805
		orange1.1t02599
		Cs3g24960
		Cs4g13880
		Cs7g08460
		Cs7g28170
		Cs2g25130
		Cs7g11100
		Cs1g16700
		Cs8g01870
		Cs8g04310
		Cs3g09100
		Cs5g28320
		Cs4g08750
		Cs5g06110
		orange1.1t04064
		Cs7g08980
		Cs5g33470
		Cs7g03140
		Cs1g19910
		Cs6g03760
		Cs1g23790
		orange1.1t00110
		Cs6g06030
		Cs6g18320
		Cs7g10040
		orange1.1t03673
		Cs7g07460
		Cs6g04310
		orange1.1t04866
		Cs6g14980
		Cs6g06320
		Cs6g17110
		Cs5g07820
		Cs9g12800
		Cs3g20110
		Cs4g12990
		orange1.1t00072
		orange1.1t01792
		Cs2g16590
		Cs4g12320
		orange1.1t05983
		Cs2g27100
		Cs3g14390
		Cs8g02140
		Cs1g19480
		Cs5g06260
		Cs3g19970
		Cs4g13530
		Cs1g21600
		Cs2g12180
		Cs3g11580
		Cs1g19160
		Cs6g03670
		orange1.1t03073
		Cs2g03010
		Cs3g19360
		Cs5g02540
		Cs5g11220
		Cs2g12170
		Cs3g16200
		Cs9g15580
		Cs2g29970
		Cs6g13750
		orange1.1t04550
		Cs9g16970
		Cs5g06130
		Cs5g29650
		Cs9g10120
		Cs7g07780
		Cs7g03080
		Cs6g13800
		orange1.1t03165
		Cs9g01920
		Cs5g26550
		orange1.1t03208
		Cs4g15510
		Cs6g22270
		Cs7g30540
		Cs5g31340
		Cs5g10510
		Cs7g28520
		Cs4g18440
		Cs9g04160
		Cs4g14050
		Cs7g05190
		Cs3g18650
		Cs5g17550
		Cs1g11190
		Cs7g09950
		Cs5g09850
		Cs3g18360
		Cs9g05620
		Cs7g13410
		Cs5g17240
		Cs2g23890
		Cs4g05640
		Cs8g11560
		Cs6g19040
		Cs3g19660
		Cs5g34330
		Cs1g23490
		Cs5g21340
		Cs2g25290
		Cs1g17990
		Cs4g03670
		orange1.1t02212
		Cs4g05390
		orange1.1t04714
		Cs3g16470
		Cs2g21235
		Cs4g10760
		Cs5g30850
		Cs5g14400
		Cs8g16030
		Cs6g15800
		Cs8g08480
		Cs1g12490
		Cs4g03570
[truncated: 8,408 more rows]
