# Supplementary material for: Wide-ranging transcriptomic analysis of Poncirus trifoliata, Citrus sunki, Citrus sinensis and contrasting hybrids reveals HLB tolerance mechanisms
Source: Sci Rep. 2020 Nov 30;10:20865. doi: 10.1038/s41598-020-77840-2 (PMC7705011; doi:10.1038/s41598-020-77840-2)
Supplement: Supplementary file 9 — Supplementary Table 6. [file 41598_2020_77840_MOESM9_ESM.xlsx]

## Sheet: DEGs C. sinensis
Wide-ranging transcriptomic analysis of Poncirus trifoliata, Citrus sunki, Citrus sinensis and contrasting hybrids reveals HLB tolerance mechanisms
Supplementary Information
Author affiliation:
Maiara Curtolo
Centro de Citricultura Sylvio Moreira, Instituto Agronômico de Campinas, Cordeirópolis, São Paulo, Brazil.
Inaiara de Souza Pacheco Centro
Centro de Citricultura Sylvio Moreira, Instituto Agronômico de Campinas, Cordeirópolis, São Paulo, Brazil.
Leonardo Pires Boava
Centro de Citricultura Sylvio Moreira, Instituto Agronômico de Campinas, Cordeirópolis, São Paulo, Brazil.
Marco Aurélio Takita
Centro de Citricultura Sylvio Moreira, Instituto Agronômico de Campinas, Cordeirópolis, São Paulo, Brazil.
Laís Moreira Granato
Centro de Citricultura Sylvio Moreira, Instituto Agronômico de Campinas, Cordeirópolis, São Paulo, Brazil.
Diogo Manzano Galdeano
Centro de Citricultura Sylvio Moreira, Instituto Agronômico de Campinas, Cordeirópolis, São Paulo, Brazil.
Alessandra Alves de Souza Centro
Centro de Citricultura Sylvio Moreira, Instituto Agronômico de Campinas, Cordeirópolis, São Paulo, Brazil.
Mariângela Cristofani-Yaly
Centro de Citricultura Sylvio Moreira, Instituto Agronômico de Campinas, Cordeirópolis, São Paulo, Brazil.
Marcos Antonio Machado
Centro de Citricultura Sylvio Moreira, Instituto Agronômico de Campinas, Cordeirópolis, São Paulo, Brazil.
Corresponding author
Maiara Curtolo
Centro de Citricultura Sylvio Moreira, Instituto Agronômico de Campinas, Cordeirópolis, São Paulo, Brazil.
Email: maiaramc@hotmail.com
Supplementary Table S7: Differentially expressed genes in C. sinensis
id	baseMean	baseMeanA	baseMeanB	foldChange	log2FoldChange	pval	Description	GO IDs	GO Names
Cs3g12550	38.76478408	74.56779233	2.961775841	0.039719237	-4.654018268	1.12729E-16	unknown	C:GO:0016020; C:GO:0016021	C:membrane; C:integral component of membrane
Cs4g12000	3.387806963	6.510780366	0.264833559	0.040676162	-4.619672618	0.006799889	hypothetical protein
Cs9g04770	74.37859829	142.8572856	5.899911032	0.041299336	-4.597737604	0.006501554	Monothiol glutaredoxin-S2	C:GO:0005623; F:GO:0015035; F:GO:0009055; P:GO:0045454; P:GO:0055114	C:cell; F:protein disulfide oxidoreductase activity; F:electron carrier activity; P:cell redox homeostasis; P:oxidation-reduction process
Cs9g01710	330.6482286	634.1821347	27.11432262	0.042754788	-4.547770202	3.85889E-33	galactinol synthase 2-2	F:GO:0016757	F:transferase activity, transferring glycosyl groups
Cs1g06100	3.191577029	6.118320499	0.264833559	0.043285336	-4.529977828	0.009469547	monosacharide transport
Cs7g17090	6.302347627	12.07502814	0.529667118	0.043864669	-4.510796792	0.000162561	glycerol-3-phosphate acyltransferase 1-like	P:GO:0008152; C:GO:0016021; F:GO:0004366	P:metabolic process; C:integral component of membrane; F:glycerol-3-phosphate O-acyltransferase activity
Cs7g30820	3.105919022	5.947004485	0.264833559	0.044532262	-4.48900531	0.012428363	transferase family	F:GO:0016747	F:transferase activity, transferring acyl groups other than amino-acyl groups
Cs2g07680	3.367786267	6.447098324	0.28847421	0.044744813	-4.482135737	0.004460119	COBRA 10-like	P:GO:0010215; P:GO:0016049; C:GO:0031225	P:cellulose microfibril organization; P:cell growth; C:anchored component of membrane
Cs9g09310	14.98710133	28.64870947	1.325493185	0.046267117	-4.433868994	6.09755E-09	transcription initiation factor TFIID subunit 12-like
Cs8g08810	8.828354651	16.86220862	0.794500677	0.047117237	-4.407601254	1.03378E-05	aquaporin PIP2-5-like	C:GO:0016020	C:membrane
Cs3g23650	7.144464845	13.63800342	0.650926267	0.047728854	-4.388994508	4.31572E-05	EF hand	F:GO:0005509	F:calcium ion binding
Cs2g13230	409.4770509	781.2958537	37.65824806	0.048199729	-4.374831169	2.38391E-33	zinc finger At1g68190-like isoform X1	F:GO:0008270; C:GO:0005622	F:zinc ion binding; C:intracellular
Cs3g18680	6.81132958	12.97173289	0.650926267	0.050180363	-4.316733278	6.88143E-05	MADS-box protein agl66, partial
Cs3g24930	2.995388744	5.702303278	0.28847421	0.050589068	-4.305030522	0.013183494	ZF-HD homeobox At4g24660-like	F:GO:0003677	F:DNA binding
Cs3g07690	16.14905378	30.66182491	1.636282656	0.053365469	-4.227949675	1.28533E-08	non-LTR retroelement reverse transcriptase
orange1.1t04957	32.2386169	61.12803986	3.349193939	0.054789814	-4.189948482	1.57549E-05	geranylgeranyl pyrophosphate synthase 1	P:GO:0008299; F:GO:0016740	P:isoprenoid biosynthetic process; F:transferase activity
Cs5g34830	5.243434053	9.933560337	0.553307769	0.055700851	-4.166156809	0.0009357	SULFUR DEFICIENCY-INDUCED 1
Cs7g17820	5.006974863	9.484282609	0.529667118	0.05584683	-4.162380798	0.001589788	lysosomal Pro-X carboxypeptidase isoform X1	P:GO:0006508; F:GO:0008236; F:GO:0004185; F:GO:0008239	P:proteolysis; F:serine-type peptidase activity; F:serine-type carboxypeptidase activity; F:dipeptidyl-peptidase activity
Cs9g12420	24.4999783	46.40063282	2.599323783	0.056019145	-4.157936223	4.06039E-11	fatty oxidation complex alpha subunit
Cs3g07040	8.553773435	16.19178704	0.915759827	0.056557057	-4.144149134	1.71052E-05	inclusion body matrix
Cs7g23220	5.067760599	9.582213429	0.553307769	0.057743211	-4.114204862	0.001020158	---NA---
Cs5g15840	4.786756361	9.043845603	0.529667118	0.058566581	-4.093778509	0.001440212	non-LTR retroelement reverse transcriptase
orange1.1t01582	3.472919242	6.559745776	0.386092708	0.058857877	-4.086620691	0.005194786	Receptor like kinase
Cs8g17410	80.58634425	152.0435173	9.129171211	0.060043147	-4.057856603	4.91083E-21	PREDICTED: uncharacterized protein LOC100787477
Cs7g15220	9.817413522	18.50457086	1.130256188	0.061079838	-4.033159957	7.99925E-06	growth-regulating factor 4-like
Cs1g03810	11.86437732	22.3336649	1.395089747	0.062465778	-4.000790173	1.67122E-06	gag-pol poly	F:GO:0003676; P:GO:0015074	F:nucleic acid binding; P:DNA integration
Cs2g15940	23.28639222	43.75590841	2.816876041	0.064377044	-3.957309855	2.87987E-10	Cysteine ase	F:GO:0008233	F:peptidase activity
Cs7g17300	572.6994525	1073.85459	71.54431492	0.066623839	-3.907817711	2.66497E-18	hypothetical protein VITISV_017108
Cs5g07550	947.051231	1775.527993	118.5744689	0.066782652	-3.904382795	3.5386E-20	beta-amylase family	P:GO:0000272; F:GO:0016161	P:polysaccharide catabolic process; F:beta-amylase activity
orange1.1t04326	4.214202678	7.898738238	0.529667118	0.067057181	-3.898464358	0.005331534	hypothetical protein VITISV_040632
Cs8g12550	3.068680698	5.751268688	0.386092708	0.067131746	-3.896861026	0.010140998	hypothetical protein VITISV_005816
orange1.1t02814	4.377707888	8.202108008	0.553307769	0.067459215	-3.889840656	0.00325443	F-box At5g07610
Cs4g07070	5.243813676	9.813060433	0.674566918	0.068741747	-3.862669672	0.000761965	beta-galactosidase 13-like
Cs5g04160	7.95183388	14.86664878	1.037018976	0.069754724	-3.841565276	4.82377E-05	WRKY transcription factor	F:GO:0003700; P:GO:0006355; F:GO:0043565	F:transcription factor activity, sequence-specific DNA binding; P:regulation of transcription, DNA-templated; F:sequence-specific DNA binding
Cs7g04860	64.19558333	120.0118656	8.379301055	0.069820605	-3.840203333	1.33361E-17	EG45-like domain containing
Cs2g16440	21.72906563	40.56595198	2.892179279	0.071295733	-3.810040456	3.15587E-05	RADIALIS-like 3	C:GO:0005634; F:GO:0003677	C:nucleus; F:DNA binding
Cs5g15240	8.962837012	16.72143999	1.204234036	0.072017364	-3.795511388	0.005361576	---NA---
orange1.1t04619	8.055124131	15.02727338	1.082974887	0.072067291	-3.794511569	0.004564097	putative integrase	P:GO:0043170; F:GO:0046872; P:GO:0044238	P:macromolecule metabolic process; F:metal ion binding; P:primary metabolic process
orange1.1t00094	14.37993569	26.81147387	1.948397516	0.072670288	-3.782490575	5.06677E-07	hypothetical protein VITISV_011176
Cs5g27380	18.58789716	34.64739249	2.528401832	0.072975241	-3.776449111	2.54878E-08	hypothetical protein OsJ_19645
Cs1g05130	8.728926211	16.25361839	1.204234036	0.074090212	-3.754573223	0.000153519	hypothetical protein
Cs2g19490	126.1560611	234.4670842	17.84503801	0.076108926	-3.715790524	8.25582E-21	hypothetical protein VITISV_018438
Cs7g03670	936.567089	1739.758302	133.3758758	0.076663451	-3.705317242	2.20007E-27	DOF domain class transcription factor	F:GO:0003677; P:GO:0006355	F:DNA binding; P:regulation of transcription, DNA-templated
Cs4g15570	32.41948927	60.21595401	4.623024537	0.076774081	-3.70323685	5.97457E-12	peptidase M28 family	C:GO:0005773	C:vacuole
Cs3g20130	20.22696735	37.54249606	2.911438643	0.077550481	-3.688720452	5.47906E-09	amino-acid permease BAT1 homolog isoform X1
Cs5g06390	208.1216568	386.1843388	30.05897472	0.07783582	-3.683421952	1.0169E-23	cytochrome P450	F:GO:0005506; F:GO:0016705; P:GO:0055114; F:GO:0004497; F:GO:0020037	F:iron ion binding; F:oxidoreductase activity, acting on paired donors, with incorporation or reduction of molecular oxygen; P:oxidation-reduction process; F:monooxygenase activity; F:heme binding
orange1.1t01811	4.586096122	8.497625326	0.674566918	0.079382991	-3.655026262	0.001952172	hypothetical protein
Cs6g08580	3.74883048	6.944353191	0.553307769	0.079677366	-3.64968624	0.010042852	conserved hypothetical protein	C:GO:0005634; F:GO:0008270; C:GO:0016020; C:GO:0016021	C:nucleus; F:zinc ion binding; C:membrane; C:integral component of membrane
Cs6g08630	6.197369923	11.47898002	0.915759827	0.079777108	-3.647881368	0.00049531	acyl- oxidase 4	F:GO:0003995; F:GO:0016627; F:GO:0050660; F:GO:0016491; P:GO:0008152; P:GO:0055114	F:acyl-CoA dehydrogenase activity; F:oxidoreductase activity, acting on the CH-CH group of donors; F:flavin adenine dinucleotide binding; F:oxidoreductase activity; P:metabolic process; P:oxidation-reduction process
orange1.1t02930	62.01564128	114.8601316	9.171150953	0.079846251	-3.64663151	4.5745E-15	Receptor-like kinase	C:GO:0016020; C:GO:0016021; P:GO:0016310; F:GO:0016301	C:membrane; C:integral component of membrane; P:phosphorylation; F:kinase activity
Cs6g19280	4907.578921	9084.139985	731.017856	0.080471884	-3.635371387	4.49652E-28	constans-	F:GO:0008270; C:GO:0005622	F:zinc ion binding; C:intracellular
Cs9g09915	421.66499	780.0108987	63.31908136	0.081177175	-3.622782052	1.62888E-10	hypothetical protein MTR_5g089680
Cs6g17220	9.03417173	16.69689436	1.371449097	0.082137975	-3.605806805	9.92818E-05	aldose 1-epimerase	P:GO:0005975; F:GO:0016853	P:carbohydrate metabolic process; F:isomerase activity
Cs8g13670	5.205418521	9.616336364	0.794500677	0.082619893	-3.597367005	0.003770228	retrotransposon expressed	F:GO:0003676; F:GO:0003700; P:GO:0006355; F:GO:0043565	F:nucleic acid binding; F:transcription factor activity, sequence-specific DNA binding; P:regulation of transcription, DNA-templated; F:sequence-specific DNA binding
Cs9g03950	6.274333424	11.58562572	0.963041127	0.083123791	-3.588594743	0.000478734	unknown	P:GO:0008150; C:GO:0005739; F:GO:0003674	P:biological_process; C:mitochondrion; F:molecular_function
Cs8g04660	1122.246151	2068.550251	175.9420516	0.08505573	-3.55544776	5.78071E-26	C2H2L domain class transcription factor
Cs7g26910	19.50446496	35.95086097	3.05806895	0.085062468	-3.555333481	0.013079473	ubiquitin carboxyl-terminal hydrolase-related	P:GO:0016579; C:GO:0005634; F:GO:0046872; F:GO:0036459	P:protein deubiquitination; C:nucleus; F:metal ion binding; F:thiol-dependent ubiquitinyl hydrolase activity
Cs1g19400	24.35876141	44.89032435	3.82719847	0.085256646	-3.552043897	2.28403E-09	unknown	F:GO:0003677	F:DNA binding
Cs6g14100	5.151211968	9.484282609	0.818141328	0.086262858	-3.535116668	0.003760351	B3 domain-containing At2g36080-like	F:GO:0003677; C:GO:0005634; P:GO:0006351; P:GO:0006355	F:DNA binding; C:nucleus; P:transcription, DNA-templated; P:regulation of transcription, DNA-templated
Cs4g11890	25.44129106	46.836506	4.046076118	0.086387232	-3.533038089	1.13146E-07	hypothetical protein VITISV_013365
Cs7g06310	213.9159774	393.6946071	34.13734773	0.086710224	-3.527654071	1.56754E-11	CBL-interacting kinase	F:GO:0005524; P:GO:0007165; F:GO:0004674; P:GO:0006468	F:ATP binding; P:signal transduction; F:protein serine/threonine kinase activity; P:protein phosphorylation
Cs3g16650	118.1800498	217.3581088	19.00199075	0.087422507	-3.515851443	1.6568E-18	Multidrug and toxin extrusion	P:GO:0006855; F:GO:0015297; C:GO:0016021; F:GO:0015238	P:drug transmembrane transport; F:antiporter activity; C:integral component of membrane; F:drug transmembrane transporter activity
orange1.1t03521	13.91464541	25.56572255	2.263568273	0.088539186	-3.497540075	6.52621E-06	hypothetical protein VITISV_013693	F:GO:0000166; F:GO:0005524; P:GO:0007165; F:GO:0043531	F:nucleotide binding; F:ATP binding; P:signal transduction; F:ADP binding
Cs2g22330	75.36880819	138.4168898	12.32072661	0.089011728	-3.489860747	3.96089E-08	hypothetical protein OsI_21092
Cs1g05660	6.590780189	12.09858549	1.082974887	0.089512521	-3.48176669	0.001007682	hypothetical protein VITISV_030059
orange1.1t02972	87.27141933	160.1450182	14.39782046	0.089904891	-3.475456581	5.43645E-13	hypothetical protein VITISV_030060
Cs6g20030	138.4979488	254.0004136	22.995484	0.090533254	-3.465408377	6.57024E-19	long-chain-alcohol oxidase FAO1	F:GO:0050660; C:GO:0016021; P:GO:0055114; F:GO:0046577	F:flavin adenine dinucleotide binding; C:integral component of membrane; P:oxidation-reduction process; F:long-chain-alcohol oxidase activity
Cs2g30810	2766.025638	5063.784859	468.266417	0.0924736	-3.434814631	6.31374E-25	polyprotein
Cs3g16630	7.239709997	13.25154531	1.227874687	0.092658981	-3.431925371	0.000303832	---NA---
orange1.1t05657	14.58610734	26.69282466	2.479390024	0.092886012	-3.428394842	8.01469E-07	UDP-glycosyltransferase 74E2-like	F:GO:0016758; P:GO:0008152	F:transferase activity, transferring hexosyl groups; P:metabolic process
orange1.1t04873	7.907997806	14.46818717	1.347808446	0.093156691	-3.42419679	0.000307405	Cysteine-rich receptor kinase
Cs4g12290	78.19554012	142.9799416	13.41113868	0.093797343	-3.414309128	5.87971E-16	thioredoxin h	C:GO:0005623; F:GO:0015035; P:GO:0006662; P:GO:0045454; P:GO:0055114	C:cell; F:protein disulfide oxidoreductase activity; P:glycerol ether metabolic process; P:cell redox homeostasis; P:oxidation-reduction process
Cs6g06030	74.87062227	136.8873898	12.85385474	0.093900941	-3.412716571	3.66006E-12	Sodium hydrogen exchanger
Cs8g15510	337.4581494	616.8868566	58.02944224	0.09406821	-3.410148941	4.04821E-22	zinc finger ZAT5	F:GO:0046872	F:metal ion binding
orange1.1t02588	90.64040268	165.6743696	15.60643578	0.094199458	-3.408137435	1.76168E-09	deficiens H7 homologue	F:GO:0003677; C:GO:0005634; F:GO:0003700; P:GO:0006351; P:GO:0006355; F:GO:0046983	F:DNA binding; C:nucleus; F:transcription factor activity, sequence-specific DNA binding; P:transcription, DNA-templated; P:regulation of transcription, DNA-templated; F:protein dimerization activity
orange1.1t02555	14.25269895	26.05097392	2.454423984	0.094216208	-3.407880918	5.00549E-06	growth-regulating factor 7-like isoform X1	C:GO:0005634; F:GO:0005524; P:GO:0006351; P:GO:0006355; P:GO:0032502	C:nucleus; F:ATP binding; P:transcription, DNA-templated; P:regulation of transcription, DNA-templated; P:developmental process
Cs6g14040	4.714207053	8.610272778	0.818141328	0.095019211	-3.395636959	0.005470489	IAA amidohydrolase
orange1.1t03132	36.85175388	67.27525501	6.42825276	0.095551518	-3.387577392	9.24405E-09	non-LTR retroelement reverse transcriptase
Cs7g25570	4.543774741	8.293048805	0.794500677	0.095803208	-3.383782228	0.007145578	disulfide isomerase-like 1-4 isoform X1	F:GO:0003756; P:GO:0045454; C:GO:0005783; P:GO:0006457; P:GO:0034976; F:GO:0016853	F:protein disulfide isomerase activity; P:cell redox homeostasis; C:endoplasmic reticulum; P:protein folding; P:response to endoplasmic reticulum stress; F:isomerase activity
Cs1g15180	10.81720786	19.70965886	1.924756865	0.097655514	-3.356154685	6.35383E-05	hypothetical protein SELMODRAFT_137067	F:GO:0004601; P:GO:0006979; F:GO:0016491; F:GO:0046872; P:GO:0098869; P:GO:0055114; C:GO:0005576; F:GO:0020037; P:GO:0042744	F:peroxidase activity; P:response to oxidative stress; F:oxidoreductase activity; F:metal ion binding; P:cellular oxidant detoxification; P:oxidation-reduction process; C:extracellular region; F:heme binding; P:hydrogen peroxide catabolic process
Cs7g29550	10.52989757	19.18099419	1.878800954	0.097951177	-3.351793364	3.21889E-05	crooked neck 1	C:GO:0071010; C:GO:0071013; C:GO:0071014; C:GO:0071011; C:GO:0071012; C:GO:0000974; P:GO:0000245	C:prespliceosome; C:catalytic step 2 spliceosome; C:post-mRNA release spliceosomal complex; C:precatalytic spliceosome; C:catalytic step 1 spliceosome; C:Prp19 complex; P:spliceosomal complex assembly
Cs2g19630	1545.956105	2816.073448	275.8387618	0.097951551	-3.351787854	1.05165E-23	zinc finger CCCH domain-containing 18	F:GO:0003676	F:nucleic acid binding
Cs9g15150	5.942461484	10.82426334	1.060659626	0.097989082	-3.35123518	0.001779653	beta expansin 2 precursor	C:GO:0016021; C:GO:0005576; P:GO:0019953	C:integral component of membrane; C:extracellular region; P:sexual reproduction
Cs4g01480	166.0528145	302.1836018	29.92202726	0.099019361	-3.336145545	5.57353E-20	AP2 EREBP transcription factor	F:GO:0003677; C:GO:0005634; F:GO:0003700; P:GO:0006351; P:GO:0006355	F:DNA binding; C:nucleus; F:transcription factor activity, sequence-specific DNA binding; P:transcription, DNA-templated; P:regulation of transcription, DNA-templated
orange1.1t04645	26.57615466	48.36206973	4.790239597	0.099049516	-3.335706265	2.76747E-09	hypothetical protein VITISV_026680
Cs1g15880	130.345415	237.1432537	23.54757642	0.099296843	-3.33210834	1.81075E-08	hypothetical protein VITISV_011279
Cs6g16000	4621.760943	8408.102934	835.4189511	0.099358792	-3.331208556	6.29373E-24	MYB transcription factor MYB173	F:GO:0003677; C:GO:0005634; P:GO:0006351; P:GO:0006355	F:DNA binding; C:nucleus; P:transcription, DNA-templated; P:regulation of transcription, DNA-templated
Cs8g07310	9.682272738	17.60700367	1.757541805	0.099820608	-3.324518504	6.06566E-05	transitional endoplasmic reticulum ATPase homolog 2-like	F:GO:0000166	F:nucleotide binding
Cs1g25375	81.78716885	148.7094146	14.86492308	0.099959529	-3.322512083	3.7111E-16	---NA---
orange1.1t03134	12.26924066	22.29855369	2.239927622	0.1004517	-3.315426117	2.59446E-05	hypothetical protein
Cs1g11710	958.1130486	1739.138101	177.0879961	0.101825149	-3.295834171	8.91295E-23	Receptor kinase	C:GO:0016020; C:GO:0016021; P:GO:0016310; F:GO:0016301	C:membrane; C:integral component of membrane; P:phosphorylation; F:kinase activity
Cs2g30790	1206.553627	2189.27728	223.8299746	0.102239208	-3.289979533	2.02819E-13	Receptor kinase	C:GO:0016020; C:GO:0016021	C:membrane; C:integral component of membrane
Cs4g17460	54.54218383	98.9431435	10.14122415	0.102495472	-3.286367925	3.08945E-13	NRT1 PTR FAMILY -like isoform X2	C:GO:0016020; P:GO:0006810	C:membrane; P:transport
Cs1g19020	47.22744372	85.66717841	8.787709024	0.102579648	-3.285183566	4.44554E-12	hypothetical protein VITISV_030059
Cs9g07050	45.76923067	82.92234866	8.616112677	0.103905796	-3.266651957	4.34688E-11	hypothetical protein VITISV_019845
Cs4g03570	33.71674249	61.07655929	6.356925691	0.104081267	-3.264217662	3.68999E-10	Pentatricopeptide repeat
Cs5g17450	18.99243763	34.39713918	3.587736068	0.104303327	-3.261142913	6.92677E-07	hypothetical protein VITISV_018163
Cs1g09380	120.8623413	218.7050427	23.01963981	0.105254271	-3.24804932	4.43341E-17	hypothetical protein VITISV_034887
Cs6g19610	58.62893759	106.0126863	11.2451889	0.106073993	-3.236857117	4.74445E-13	receptor kinase FERONIA-like
Cs7g03230	29.12517855	52.66256093	5.587796171	0.106105667	-3.236426379	2.25404E-09	Glycosyltransferase family 61	C:GO:0005576	C:extracellular region
orange1.1t03982	24.49951526	44.23375697	4.765273557	0.107729343	-3.21451684	4.81813E-08	hypothetical protein VITISV_042965
Cs8g08970	8.356260721	15.07623879	1.636282656	0.108533878	-3.203782661	0.011261632	hypothetical protein ARALYDRAFT_913468
Cs7g11770	164.7175249	297.0971136	32.33793623	0.108846349	-3.199635073	3.82094E-18	squamosa promoter-binding 6-like isoform X1	F:GO:0003677; C:GO:0005634	F:DNA binding; C:nucleus
Cs3g04000	45.05700347	81.245288	8.868718938	0.109159794	-3.195486512	1.63428E-12	Clan family ubiquitin hydrolase-like cysteine peptidase	P:GO:0016579; F:GO:0036459; P:GO:0006511; F:GO:0016787	P:protein deubiquitination; F:thiol-dependent ubiquitinyl hydrolase activity; P:ubiquitin-dependent protein catabolic process; F:hydrolase activity
Cs3g12440	9.521264324	17.16372769	1.878800954	0.109463456	-3.191478781	0.000108617	G-type lectin S-receptor-like serine threonine- kinase B120	F:GO:0005524; C:GO:0009506; P:GO:0048544; C:GO:0016021; F:GO:0004674; F:GO:0030246; P:GO:0006468; P:GO:0006952; C:GO:0005886	F:ATP binding; C:plasmodesma; P:recognition of pollen; C:integral component of membrane; F:protein serine/threonine kinase activity; F:carbohydrate binding; P:protein phosphorylation; P:defense response; C:plasma membrane
Cs9g11050	48.53334026	87.41487426	9.651806263	0.110413775	-3.179007923	9.79162E-12	SULFUR DEFICIENCY-INDUCED 2
orange1.1t02043	18.00532785	32.39927899	3.611376719	0.111464725	-3.165340881	1.32846E-06	apoplastic anionic gaiacol peroxidase
orange1.1t03694	84.40011684	151.801764	16.99846963	0.111978077	-3.158711784	3.1642E-14	TMV resistance N-like	P:GO:0007165; F:GO:0043531	P:signal transduction; F:ADP binding
Cs5g20760	16.32415122	29.3463898	3.301912638	0.112515122	-3.151809179	6.52182E-07	ankyrin repeat-containing	P:GO:0008150; C:GO:0016021	P:biological_process; C:integral component of membrane
Cs1g06780	693.4927726	1245.831473	141.1540727	0.113301097	-3.141766264	2.09064E-20	ABC transporter G family member 9	F:GO:0005524; F:GO:0042626; F:GO:0042803; C:GO:0016021; P:GO:0010588; P:GO:0010222; C:GO:0005886	F:ATP binding; F:ATPase activity, coupled to transmembrane movement of substances; F:protein homodimerization activity; C:integral component of membrane; P:cotyledon vascular tissue pattern formation; P:stem vascular tissue pattern formation; C:plasma membrane
Cs3g09100	15.19968118	27.2940121	3.105350251	0.113774048	-3.135756576	5.05309E-06	cytochrome P450 CYP82D47
Cs4g04680	46.51989358	83.52982479	9.509962361	0.113851099	-3.134779876	4.09578E-11	cycloartenol synthase
Cs2g08180	17.4790971	31.36780735	3.590386848	0.11446088	-3.127073485	6.30774E-07	galactosyltransferase family	F:GO:0016757	F:transferase activity, transferring glycosyl groups
orange1.1t05304	38.48879639	69.03166574	7.945927046	0.115105538	-3.118970844	2.55239E-10	disulfide isomerase-like 1-4 isoform X1
Cs1g24170	27.73550757	49.74402585	5.726989295	0.115129188	-3.11867446	2.35451E-08	epoxide hydrolase 3	F:GO:0016787	F:hydrolase activity
Cs6g09525	263.0937398	471.4871617	54.7003179	0.116016559	-3.107597365	5.91071E-18	---NA---
Cs6g13530	7.633796213	13.67726568	1.590326744	0.116275196	-3.104384726	0.000406798	RING-H2 finger ATL70-like	F:GO:0008270; C:GO:0016021; F:GO:0016874	F:zinc ion binding; C:integral component of membrane; F:ligase activity
Cs9g10860	230.0743597	412.2113795	47.93733994	0.116293102	-3.104162572	1.45246E-18	type II peroxiredoxin C	F:GO:0004601; P:GO:0098869; P:GO:0055114; F:GO:0051920	F:peroxidase activity; P:cellular oxidant detoxification; P:oxidation-reduction process; F:peroxiredoxin activity
Cs6g19470	92.81348474	166.192415	19.43455452	0.116940081	-3.096158595	6.77917E-15	ABC transporter G family member 14-like	F:GO:0000166; C:GO:0016020	F:nucleotide binding; C:membrane
Cs2g09610	75.35471157	134.8442656	15.86515754	0.117655411	-3.087360418	1.02387E-13	amino acid transporter 1	C:GO:0005887; F:GO:0015189; C:GO:0005737; F:GO:0015297; P:GO:0051938; F:GO:0015181; P:GO:0003333; P:GO:0043091; F:GO:0005313	C:integral component of plasma membrane; F:L-lysine transmembrane transporter activity; C:cytoplasm; F:antiporter activity; P:L-glutamate import; F:arginine transmembrane transporter activity; P:amino acid transmembrane transport; P:L-arginine import; F:L-glutamate transmembrane transporter activity
Cs6g21400	2219.154783	3967.71313	470.5964361	0.118606467	-3.075745421	4.31621E-21	cyclic dof factor 2-like	F:GO:0003677; P:GO:0006355	F:DNA binding; P:regulation of transcription, DNA-templated
orange1.1t04907	26.10401527	46.62461565	5.583414885	0.119752513	-3.061872165	4.81624E-08	hypothetical protein VITISV_044085
Cs3g20790	8.275444345	14.76970624	1.781182455	0.120597013	-3.05173392	0.00047194	probable aquaporin NIP5-1	C:GO:0016328; F:GO:0015254; P:GO:0009992; P:GO:0015793; F:GO:0015250; F:GO:0080138; C:GO:0005887; P:GO:0006833; P:GO:0046685; P:GO:0035445; P:GO:0015700; F:GO:0015105; P:GO:0010036	C:lateral plasma membrane; F:glycerol channel activity; P:cellular water homeostasis; P:glycerol transport; F:water channel activity; F:borate uptake transmembrane transporter activity; C:integral component of plasma membrane; P:water transport; P:response to arsenic-containing substance; P:borate transmembrane transport; P:arsenite transport; F:arsenite transmembrane transporter activity; P:resp…
Cs8g07860	69.93925958	124.8074572	15.07106198	0.120754499	-3.049851152	0.000511271	hypothetical protein VITISV_030059
Cs4g02890	7.266208618	12.96573114	1.566686094	0.120832838	-3.048915511	0.000800691	PREDICTED: uncharacterized protein LOC100788932
Cs5g20290	24.91875151	44.42262859	5.414874435	0.121894508	-3.036294974	1.82569E-07	Pentatricopeptide repeat-containing	F:GO:0008270	F:zinc ion binding
Cs8g16190	20.39471642	36.35726401	4.432168826	0.121906005	-3.036158895	1.49899E-07	dipeptidyl aminopeptidase acylaminoacyl-peptidase
orange1.1t03437	156.2880939	278.5776281	33.99855973	0.122043396	-3.034533867	9.63191E-16	Inversin
Cs5g23765	78.69019212	140.2326335	17.14775072	0.122280744	-3.031730863	9.06621E-14	Ribosome biogenesis BMS1
Cs7g23090	17.8815166	31.83821624	3.924816968	0.123273771	-3.020062229	0.000392007	cationic amino acid transporter chloroplastic
Cs5g12260	317.4375434	564.6137739	70.26131292	0.124441372	-3.006461884	1.90388E-14	squamosa promoter-binding 6-like isoform X1	F:GO:0003677; C:GO:0005634	F:DNA binding; C:nucleus
Cs9g06310	802.8195695	1427.436842	178.2022965	0.124840757	-3.00183908	7.03151E-15	PREDICTED: uncharacterized protein LOC100854649
Cs2g22570	25.37076326	45.0828084	5.658718123	0.125518314	-2.99403021	0.003180324	retrotransposon like
Cs8g13010	199.6909034	354.8167863	44.5650205	0.125600091	-2.99309059	1.39313E-15	receptor-like serine threonine kinase	F:GO:0005524; C:GO:0016020; C:GO:0016021; F:GO:0004672; P:GO:0016310; P:GO:0006468; F:GO:0016301	F:ATP binding; C:membrane; C:integral component of membrane; F:protein kinase activity; P:phosphorylation; P:protein phosphorylation; F:kinase activity
Cs9g18100	358.2299526	636.3602053	80.09969994	0.125871636	-2.989974877	1.21736E-18	cyclic nucleotide gated channel 1
Cs2g15430	157.7292059	280.1548335	35.3035782	0.126014525	-2.988338063	2.77374E-16	---NA---
Cs5g19500	28.63842809	50.84900853	6.427847643	0.126410481	-2.983812005	2.32875E-08	hypothetical protein
Cs8g15610	398.0077192	706.5871653	89.42827307	0.126563682	-2.982064622	7.72742E-16	RING finger and CHY zinc finger domain-containing 1	F:GO:0008270; P:GO:1902456	F:zinc ion binding; P:regulation of stomatal opening
orange1.1t02926	21.14729099	37.52625254	4.768329454	0.127066497	-2.976344403	1.30561E-06	EIX receptor 2
Cs6g12820	81.54831892	144.6790327	18.41760514	0.127299753	-2.973698473	4.98171E-13	Ribosome biogenesis BMS1
orange1.1t03655	50.4856812	89.53837368	11.43298872	0.127688144	-2.969303524	1.15546E-06	Ribosomal L11 methyltransferase	F:GO:0008276; P:GO:0006479	F:protein methyltransferase activity; P:protein methylation
Cs7g26920	23.71887347	42.04386238	5.393884564	0.128291842	-2.962498658	9.82357E-08	ubiquitin carboxyl-terminal hydrolase-related	P:GO:0016579; C:GO:0005634; F:GO:0046872; F:GO:0036459	P:protein deubiquitination; C:nucleus; F:metal ion binding; F:thiol-dependent ubiquitinyl hydrolase activity
Cs5g17440	81.75454512	144.7517534	18.75733682	0.129582795	-2.948053911	6.36475E-13	hypothetical protein VITISV_042965
Cs7g30000	79.41488207	140.5557334	18.27403073	0.130012702	-2.943275512	1.34593E-12	potassium transporter 2-like isoform X1	F:GO:0015079; P:GO:0071805; C:GO:0016021; C:GO:0005886	F:potassium ion transmembrane transporter activity; P:potassium ion transmembrane transport; C:integral component of membrane; C:plasma membrane
Cs3g16700	22.32153656	39.47112211	5.171951019	0.131031264	-2.932017016	0.000131748	predicted protein	F:GO:0004612; F:GO:0005524; P:GO:0006094; C:GO:0005829	F:phosphoenolpyruvate carboxykinase (ATP) activity; F:ATP binding; P:gluconeogenesis; C:cytosol
Cs2g07730	6.929230423	12.24449345	1.613967395	0.131811692	-2.923449752	0.001884665	beta-glucosidase 47	P:GO:0005975; P:GO:0008152; F:GO:0004553; F:GO:0016787; F:GO:0016798	P:carbohydrate metabolic process; P:metabolic process; F:hydrolase activity, hydrolyzing O-glycosyl compounds; F:hydrolase activity; F:hydrolase activity, acting on glycosyl bonds
Cs5g28540	7.11659729	12.57327127	1.659923306	0.132020003	-2.921171563	0.00197129	cytochrome P-450
Cs2g18720	31.99324291	56.52121408	7.465271736	0.132079111	-2.920525775	2.12792E-08	heat shock
Cs6g18070	9.49929167	16.78097098	2.217612361	0.13215042	-2.919747086	0.000223513	probable S-adenosylmethionine-dependent methyltransferase At5g37990	F:GO:0008168; F:GO:0016740; P:GO:0032259	F:methyltransferase activity; F:transferase activity; P:methylation
Cs3g02100	250.8915881	443.2016415	58.58153466	0.132178063	-2.919445332	5.70324E-17	hypothetical protein VITISV_032596	F:GO:0001046; C:GO:0005634; P:GO:0006366; F:GO:0001228; F:GO:0046983; P:GO:0045944	F:core promoter sequence-specific DNA binding; C:nucleus; P:transcription from RNA polymerase II promoter; F:transcriptional activator activity, RNA polymerase II transcription regulatory region sequence-specific binding; F:protein dimerization activity; P:positive regulation of transcription from RNA polymerase II promoter
Cs1g23290	60.13825104	106.2131117	14.06339034	0.13240729	-2.916945535	1.25994E-11	isoflavone 2 -hydroxylase-like	F:GO:0005506; F:GO:0070330; C:GO:0016021; P:GO:0055114; F:GO:0020037	F:iron ion binding; F:aromatase activity; C:integral component of membrane; P:oxidation-reduction process; F:heme binding
orange1.1t00760	6.135770494	10.82611404	1.445426945	0.133512998	-2.904947892	0.002940307	BTB POZ ankyrin repeat
Cs2g03270	15.26497962	26.91725714	3.612702108	0.134215091	-2.897381202	1.07449E-05	9-cis-epoxycarotenoid dioxygenase 2	F:GO:0016702; P:GO:0055114	F:oxidoreductase activity, acting on single donors with incorporation of molecular oxygen, incorporation of two atoms of oxygen; P:oxidation-reduction process
Cs1g24030	291.7016277	514.0409838	69.36227172	0.134935295	-2.889660333	5.90705E-17	SCL domain class transcription factor	P:GO:0006351; P:GO:0006355	P:transcription, DNA-templated; P:regulation of transcription, DNA-templated
Cs3g04490	164.1062949	289.1063741	39.10621574	0.135265837	-2.886130577	3.78028E-15	hypothetical protein VITISV_018163
Cs9g07580	51.39850137	90.53843552	12.25856723	0.135396278	-2.884740009	1.39272E-10	unnamed protein product
Cs5g05160	14.19254651	24.98994317	3.39514985	0.135860647	-2.879800464	2.60433E-05	probable inactive receptor kinase At5g58300
Cs6g20850	5.025677785	8.847121534	1.204234036	0.136115914	-2.877092343	0.009952245	probable WRKY transcription factor 72-like	F:GO:0003700; P:GO:0006355; F:GO:0043565	F:transcription factor activity, sequence-specific DNA binding; P:regulation of transcription, DNA-templated; F:sequence-specific DNA binding
Cs1g01590	1145.351979	2016.179382	274.5245757	0.136160789	-2.876616792	1.66263E-18	BTB POZ domain-containing DOT3	P:GO:0010087; P:GO:0080022; P:GO:0010588; P:GO:0010305; F:GO:0004871; P:GO:0009416; C:GO:0005886; P:GO:0016567	P:phloem or xylem histogenesis; P:primary root development; P:cotyledon vascular tissue pattern formation; P:leaf vascular tissue pattern formation; F:signal transducer activity; P:response to light stimulus; C:plasma membrane; P:protein ubiquitination
Cs9g08990	60.7739462	106.9062282	14.64166414	0.136958009	-2.868194463	1.26841E-11	1-aminocyclopropane-1-carboxylate oxidase homolog 1	F:GO:0051213	F:dioxygenase activity
Cs9g06720	1529.791514	2689.206902	370.3761263	0.137726899	-2.860117744	2.63804E-06	primary amine oxidase	F:GO:0005488	F:binding
Cs2g17360	46.90748385	82.42487899	11.3900887	0.138187509	-2.855300881	1.05836E-06	Zinc finger VAR3	F:GO:0016779; F:GO:0046872	F:nucleotidyltransferase activity; F:metal ion binding
Cs7g01220	342.3193585	601.4972579	83.14145909	0.13822417	-2.854918189	1.02702E-16	homeobox-leucine zipper HAT14-like	C:GO:0005634; F:GO:0003700; P:GO:0006355; F:GO:0043565	C:nucleus; F:transcription factor activity, sequence-specific DNA binding; P:regulation of transcription, DNA-templated; F:sequence-specific DNA binding
orange1.1t02927	70.36736069	123.6145875	17.1201339	0.138496065	-2.852083112	4.58445E-07	EIX receptor 2
Cs6g11740	8.795807391	15.44798027	2.143634513	0.138764711	-2.849287372	0.000549556	---NA---
orange1.1t00367	4215.263571	7402.393069	1028.134073	0.138892121	-2.847963335	4.82338E-06	transcriptional regulator MED12	C:GO:0016592; F:GO:0001104; P:GO:0006357	C:mediator complex; F:RNA polymerase II transcription cofactor activity; P:regulation of transcription from RNA polymerase II promoter
Cs3g04016	44.1001856	77.44327478	10.75709641	0.138902912	-2.847851246	0.002652922	disease resistance RGA4	F:GO:0043531; P:GO:0006952	F:ADP binding; P:defense response
Cs5g06140	2326.015687	4083.62052	568.4108535	0.139192868	-2.844842799	2.71116E-17	unknown
Cs2g20270	49.53783855	86.96547069	12.11020642	0.139253043	-2.844219242	2.38148E-10	IQ domain-containing
Cs3g12030	34.63621882	60.77187744	8.500560204	0.139876544	-2.837774036	8.10983E-09	---NA---
Cs5g27390	400.4456181	702.3643547	98.5268816	0.140278875	-2.833630328	4.28128E-17	cyclic dof factor 3-like
Cs8g06160	10.7269501	18.80423923	2.649660981	0.140907641	-2.827178253	0.000284159	retrotransposon gag
orange1.1t03601	940.435595	1646.359127	234.5120629	0.142442836	-2.811545032	7.88892E-10	receptor like 9	P:GO:0007165; C:GO:0016021; C:GO:0005576	P:signal transduction; C:integral component of membrane; C:extracellular region
orange1.1t01418	23.71936804	41.51650979	5.922226292	0.142647499	-2.809473641	1.00427E-06	Receptor kinase	C:GO:0016020; C:GO:0016021; P:GO:0016310; F:GO:0016301	C:membrane; C:integral component of membrane; P:phosphorylation; F:kinase activity
Cs1g11190	21.18570174	37.07381203	5.297591455	0.142893087	-2.806991971	8.58229E-07	zinc finger 1-like	F:GO:0046872	F:metal ion binding
orange1.1t03702	9.784330479	17.11291158	2.455749373	0.143502721	-2.800850004	0.000550944	hypothetical protein VITISV_003325
Cs5g02830	39.41795879	68.93986251	9.896055069	0.143546197	-2.800412988	7.39551E-08	aluminum-activated malate transporter 9	C:GO:0009705; C:GO:0016021; F:GO:0015140; P:GO:0071423	C:plant-type vacuole membrane; C:integral component of membrane; F:malate transmembrane transporter activity; P:malate transmembrane transport
Cs1g06310	162.0308835	283.3620586	40.69970842	0.143631468	-2.799556234	3.71231E-15	dynein light chain cytoplasmic	C:GO:0030286; P:GO:0007017	C:dynein complex; P:microtubule-based process
orange1.1t05297	15.13250508	26.46012696	3.804883209	0.143796861	-2.797895908	1.5017E-05	transposon Mutator sub-class
Cs3g24530	2214.570583	3872.024867	557.1162988	0.143882418	-2.797037789	1.89118E-17	expressed protein	P:GO:0009904; P:GO:0071483; P:GO:0009903; C:GO:0005737; P:GO:0007015	P:chloroplast accumulation movement; P:cellular response to blue light; P:chloroplast avoidance movement; C:cytoplasm; P:actin filament organization
orange1.1t04906	11.6632967	20.3897836	2.936809801	0.144033397	-2.795524724	0.000357613	hypothetical protein VITISV_005816
Cs7g04400	35.34460478	61.78024138	8.908968173	0.144204166	-2.793815252	2.05634E-08	pentatricopeptide repeat-containing At5g40405-like isoform X1	F:GO:0008270	F:zinc ion binding
Cs2g12490	338.9914378	592.4700318	85.51284386	0.144332775	-2.79252915	1.05868E-16	zinc finger family	F:GO:0008270; C:GO:0005622	F:zinc ion binding; C:intracellular
Cs5g24090	18.11445755	31.65317186	4.575743236	0.144558759	-2.790272071	3.12192E-06	CTV.10
Cs1g09450	27.780357	48.53054677	7.030167219	0.144860664	-2.787262204	2.77628E-07	hypothetical protein SORBIDRAFT_10g024810
orange1.1t04169	79.91772566	139.5258977	20.30955367	0.145561175	-2.780302488	1.00579E-05	hypothetical protein VITISV_020029
Cs3g25400	35.912537	62.69590279	9.129171211	0.145610332	-2.779815369	4.61171E-09	mannose-binding lectin superfamily	F:GO:0030246	F:carbohydrate binding
orange1.1t04170	223.4400692	389.8132222	57.06691627	0.146395538	-2.772056516	1.2309E-14	hypothetical protein VITISV_030496
Cs2g01120	44.36341801	77.38708451	11.33975151	0.146532869	-2.770703782	1.72941E-09	unknown
Cs9g10640	5.452390205	9.509690664	1.395089747	0.146701906	-2.769040479	0.010975656	hypothetical protein ARALYDRAFT_917317
Cs9g12370	1271.915639	2217.72758	326.1036976	0.147044074	-2.765679455	5.35143E-18	YA3
orange1.1t02918	14.56590769	25.37553885	3.756276518	0.148027458	-2.756063282	4.00832E-05	Receptor kinase
Cs1g02340	15.50349638	27.00819793	3.998794817	0.148058557	-2.755760221	1.81001E-05	pentatricopeptide repeat-containing	F:GO:0008270; C:GO:0005739	F:zinc ion binding; C:mitochondrion
Cs4g14140	311.9630735	543.4481966	80.47795034	0.148087621	-2.755477052	1.82063E-16	geraniol 8-hydroxylase	F:GO:0016491; F:GO:0005488	F:oxidoreductase activity; F:binding
Cs3g04480	22.92965017	39.94012995	5.919170396	0.14820108	-2.754372133	0.000414891	hypothetical protein VITISV_019902
Cs1g21660	105.7136702	184.1076929	27.31964758	0.148389495	-2.752539132	7.62199E-14	PREDICTED: uncharacterized protein LOC100798910 isoform X1
Cs2g26640	1220.327018	2124.477397	316.1766397	0.148825608	-2.748305309	1.14971E-17	transcription activator GLK1-like	C:GO:0005634; F:GO:0003677; P:GO:0006351; P:GO:0006355	C:nucleus; F:DNA binding; P:transcription, DNA-templated; P:regulation of transcription, DNA-templated
Cs2g30640	23.63169323	41.09864187	6.164744591	0.149998742	-2.736977691	1.31678E-06	wall-associated receptor kinase-like 20-like	C:GO:0016020; F:GO:0004672; P:GO:0009987	C:membrane; F:protein kinase activity; P:cellular process
Cs8g20280	1140.792405	1983.833728	297.7510822	0.150088729	-2.736112456	2.85932E-17	ATP-dependent Clp protease ATP-binding subunit clpL	C:GO:0044424	C:intracellular part
orange1.1t04890	24.43511099	42.48659974	6.383622239	0.15025025	-2.734560702	7.00191E-07	hypothetical protein VITISV_036826
orange1.1t00627	78.28026209	136.0728572	20.48766693	0.15056395	-2.731551709	0.001528339	cytokinin dehydrogenase 1-like	P:GO:0009690; F:GO:0016491	P:cytokinin metabolic process; F:oxidoreductase activity
Cs3g16710	18.15628145	31.51926741	4.793295494	0.152075092	-2.717144217	6.98476E-06	monosacharide transport
Cs7g32400	3894.426556	6759.747762	1029.10535	0.1522402	-2.715578734	1.7734E-17	unnamed protein product	P:GO:0031627; C:GO:0016021; F:GO:0003691; C:GO:0000783	P:telomeric loop formation; C:integral component of membrane; F:double-stranded telomeric DNA binding; C:nuclear telomere cap complex
Cs9g12920	40.42351393	70.16085339	10.68617446	0.152309642	-2.71492082	0.00153619	hypothetical protein VITISV_005816
Cs5g25790	18.37853186	31.89417167	4.862892056	0.152469614	-2.713406338	1.1062E-05	predicted protein	F:GO:0030145; C:GO:0005576; F:GO:0045735	F:manganese ion binding; C:extracellular region; F:nutrient reservoir activity
Cs8g07130	5.369458625	9.315805566	1.423111684	0.152763137	-2.710631642	0.007894099	unnamed protein product
Cs7g20270	8.879498217	15.40086556	2.358130875	0.153116776	-2.707295741	0.000977322	germin 9-3
orange1.1t04987	114.0175356	197.736119	30.29895228	0.153229225	-2.70623661	1.2911E-11	leucine-rich repeat family kinase family	F:GO:0005524; C:GO:0016021; F:GO:0004674; P:GO:0006468	F:ATP binding; C:integral component of membrane; F:protein serine/threonine kinase activity; P:protein phosphorylation
Cs8g05150	17.66670962	30.63641685	4.697002385	0.153314352	-2.705435342	8.02276E-06	cyclase family	F:GO:0004061; P:GO:0019441	F:arylformamidase activity; P:tryptophan catabolic process to kynurenine
Cs7g26690	3034.080922	5260.054097	808.1077475	0.153631072	-2.702458067	1.37086E-17	zinc finger CONSTANS-LIKE 16	F:GO:0008270; C:GO:0005622	F:zinc ion binding; C:intracellular
Cs5g09240	95.1402217	164.8803574	25.40008595	0.154051619	-2.698514254	4.498E-12	YABBY 5	P:GO:0007275	P:multicellular organism development
Cs7g29960	243.2069477	420.9292694	65.48462601	0.155571567	-2.684349685	3.75413E-14	PAP OAS1 substrate-binding domain-containing	C:GO:0005634; F:GO:0016779	C:nucleus; F:nucleotidyltransferase activity
Cs5g04440	17.20516988	29.76326945	4.647070305	0.156134403	-2.679139637	3.57983E-05	nodulin family	C:GO:0016020	C:membrane
Cs5g32490	60.7708742	105.1184967	16.42325172	0.156235603	-2.678204842	6.27118E-07	---NA---
Cs5g02870	163.7129219	283.1003957	44.32544806	0.15657148	-2.675106646	6.09908E-06	AAA domain-containing	F:GO:0005524; F:GO:0008568	F:ATP binding; F:microtubule-severing ATPase activity
Cs5g22620	480.8820385	831.5528362	130.2112408	0.156588054	-2.674953936	3.79504E-16	3-oxo-Delta(4,5)-steroid 5-beta-reductase-like
Cs5g22960	122.0897797	211.1189646	33.06059468	0.156596991	-2.6748716	1.02279E-12	hypothetical protein
Cs8g16560	50.9882982	88.16143104	13.81516536	0.156703053	-2.673894811	2.46086E-05	hypothetical protein VITISV_039462
Cs1g19470	644.5788281	1114.138475	175.019181	0.157089253	-2.670343609	1.60792E-16	predicted protein
orange1.1t01173	164.3631097	284.0137584	44.71246105	0.157430616	-2.667211958	2.4936E-13	AAA ATPase	P:GO:0006878; F:GO:0005507; F:GO:0005509; C:GO:0009279	P:cellular copper ion homeostasis; F:copper ion binding; F:calcium ion binding; C:cell outer membrane
Cs5g22610	1431.016743	2472.586987	389.4464983	0.157505681	-2.666524226	1.40959E-16	3-oxo-Delta(4,5)-steroid 5-beta-reductase-like
Cs6g21920	1167.612333	2017.363948	317.8607188	0.157562407	-2.666004736	9.76725E-17	plant MXO21-9	C:GO:0009507	C:chloroplast
orange1.1t04606	6.279471815	10.84868313	1.710260504	0.15764683	-2.665231935	0.008792094	GNS1 SUR4 membrane family	C:GO:0030176; P:GO:0042761; P:GO:0019367; P:GO:0034626; F:GO:0009922; P:GO:0034625; P:GO:0030148	C:integral component of endoplasmic reticulum membrane; P:very long-chain fatty acid biosynthetic process; P:fatty acid elongation, saturated fatty acid; P:fatty acid elongation, polyunsaturated fatty acid; F:fatty acid elongase activity; P:fatty acid elongation, monounsaturated fatty acid; P:sphingolipid biosynthetic process
Cs2g23630	15.7131511	27.14341447	4.28288774	0.157787361	-2.663946446	8.80962E-05	hypothetical protein SORBIDRAFT_03g001780
Cs2g24860	23.33587024	40.31043351	6.361306978	0.157807953	-2.663758185	2.26152E-06	probable mitochondrial pyruvate carrier 2-like isoform X1	P:GO:0006850; C:GO:0005743	P:mitochondrial pyruvate transport; C:mitochondrial inner membrane
Cs4g10160	133.7352982	230.9925367	36.47805979	0.157918781	-2.662745337	8.92015E-13	homogentisate geranylgeranyl transferase	F:GO:0004659; C:GO:0016020; C:GO:0016021; F:GO:0016740	F:prenyltransferase activity; C:membrane; C:integral component of membrane; F:transferase activity
Cs1g05120	6.337256674	10.94061219	1.733901154	0.15848301	-2.657599907	0.005055799	LRR receptor-like kinase	F:GO:0016301	F:kinase activity
orange1.1t00034	33.6036358	58.00850382	9.198767773	0.158576194	-2.656751887	3.06896E-08	ame: Full=Serpin-Z2B ame: Full= 2b ame: Full=WSZ2b ame: Full=WZS3	F:GO:0030414; P:GO:0010466	F:peptidase inhibitor activity; P:negative regulation of peptidase activity
Cs8g04700	3944.954449	6808.16769	1081.741208	0.158888743	-2.653911177	2.51261E-16	PREDICTED: uncharacterized protein LOC100243866	P:GO:0008150; C:GO:0005575; F:GO:0003674	P:biological_process; C:cellular_component; F:molecular_function
Cs3g12700	62.97145447	108.65556	17.28734896	0.159102295	-2.651973449	7.99894E-10	Cc-nbs-lrr resistance	F:GO:0000166; F:GO:0005524; F:GO:0043531; P:GO:0006952	F:nucleotide binding; F:ATP binding; F:ADP binding; P:defense response
Cs5g30660	16.5400826	28.50880326	4.571361949	0.160349135	-2.640711521	4.43167E-05	pentatricopeptide repeat-containing At3g63370-like
Cs8g08620	21.08168498	36.33173011	5.831639859	0.160510932	-2.639256536	0.000209071	unnamed protein product
Cs1g03940	122.1841589	210.546546	33.82177186	0.16063798	-2.638115061	1.13605E-10	retinitis pigmentosa 1-like 1 isoform X1
Cs5g25060	9.308011713	16.0390149	2.577008522	0.160671247	-2.637816323	0.001578476	cytochrome P450 71A1	F:GO:0046872; C:GO:0016020; P:GO:0044550; F:GO:0016709	F:metal ion binding; C:membrane; P:secondary metabolite biosynthetic process; F:oxidoreductase activity, acting on paired donors, with incorporation or reduction of molecular oxygen, NAD(P)H as one donor, and incorporation of one atom of oxygen
orange1.1t03294	678.4453356	1168.974739	187.915932	0.160752774	-2.637084462	3.18523E-16	myb family transcription factor family	C:GO:0005634; F:GO:0003677; P:GO:0006351; P:GO:0006355	C:nucleus; F:DNA binding; P:transcription, DNA-templated; P:regulation of transcription, DNA-templated
Cs1g02150	262.1459252	451.6547715	72.63707898	0.160824337	-2.636442358	1.14723E-08	Phosphoglycerate kinase	F:GO:0016740	F:transferase activity
Cs7g03200	9.995070148	17.22054556	2.76959474	0.160830836	-2.636384054	0.000948927	pentatricopeptide repeat-containing mitochondrial	F:GO:0016787	F:hydrolase activity
Cs3g04013	21.02326853	36.19696322	5.849573834	0.161603994	-2.629465239	7.6055E-06	Sec14 cytosolic factor	C:GO:0016020; C:GO:0016021; P:GO:0006810; C:GO:0005622; F:GO:0005215	C:membrane; C:integral component of membrane; P:transport; C:intracellular; F:transporter activity
orange1.1t03709	212.4484385	365.7738569	59.12302024	0.161638179	-2.629160089	4.65562E-14	hypothetical protein VITISV_021876
Cs4g11160	19.43248451	33.44744381	5.417525214	0.161971278	-2.62619009	6.5798E-06	AF429429_1 polyubiquitin OUB1	C:GO:0005737	C:cytoplasm
Cs7g31260	15.37210995	26.45827626	4.285943637	0.16198877	-2.626034291	8.06624E-05	Receptor kinase	F:GO:0000166; F:GO:0005524; C:GO:0016020; C:GO:0016021; F:GO:0004672; P:GO:0016310; F:GO:0016740; F:GO:0004674; P:GO:0006468; F:GO:0016301	F:nucleotide binding; F:ATP binding; C:membrane; C:integral component of membrane; F:protein kinase activity; P:phosphorylation; F:transferase activity; F:protein serine/threonine kinase activity; P:protein phosphorylation; F:kinase activity
Cs5g14090	137.2859715	236.285489	38.28645395	0.162034724	-2.625625081	3.61844E-13	serine threonine kinase	F:GO:0005524; C:GO:0016020; C:GO:0016021; F:GO:0004672; P:GO:0016310; P:GO:0006468; F:GO:0016301	F:ATP binding; C:membrane; C:integral component of membrane; F:protein kinase activity; P:phosphorylation; P:protein phosphorylation; F:kinase activity
Cs5g10420	112.2629564	193.1278922	31.39802059	0.162576313	-2.620811022	5.07778E-12	calmodulin binding precursor
Cs4g12710	14.62757096	25.16310988	4.092032029	0.162620282	-2.620420892	8.88567E-05	probable LRR receptor-like serine threonine- kinase At1g56140-like
Cs3g27020	679.5635986	1168.748672	190.3785247	0.162890901	-2.618022074	2.84272E-16	lysine decarboxylase family
Cs2g29920	50.41548578	86.55002897	14.28094259	0.16500217	-2.599443097	5.71645E-09	probable LRR receptor-like serine threonine- kinase At4g08850	F:GO:0005524; C:GO:0016020; C:GO:0016021; F:GO:0004672; P:GO:0006468	F:ATP binding; C:membrane; C:integral component of membrane; F:protein kinase activity; P:protein phosphorylation
orange1.1t02587	45.67656793	78.39503567	12.95810019	0.165292357	-2.596908082	9.27939E-08	retrotransposon unclassified	F:GO:0003676; C:GO:0016020; C:GO:0016021	F:nucleic acid binding; C:membrane; C:integral component of membrane
Cs2g06550	6.447241226	11.0629628	1.831519653	0.165554173	-2.594624722	0.004896283	hypothetical protein VITISV_021767
Cs7g09390	1509.551936	2590.222438	428.8814338	0.165577067	-2.594425228	6.79361E-16	BTB POZ domain-containing
Cs7g17100	81.81359001	140.3562593	23.27092068	0.165798952	-2.592493209	2.91731E-11	basic secretory family	P:GO:0008150; C:GO:0016020; C:GO:0016021; C:GO:0005575; F:GO:0003674	P:biological_process; C:membrane; C:integral component of membrane; C:cellular_component; F:molecular_function
Cs7g05470	117.248989	201.0547516	33.44322637	0.166338901	-2.587802492	2.90228E-12	hypothetical protein VITISV_010682	F:GO:0003712; P:GO:0006355	F:transcription cofactor activity; P:regulation of transcription, DNA-templated
Cs7g13620	37.47603565	64.26019016	10.69188114	0.166384213	-2.587409546	9.2229E-08	RNA helicase	P:GO:0009616; P:GO:0035194; F:GO:0004386	P:virus induced gene silencing; P:posttranscriptional gene silencing by RNA; F:helicase activity
Cs3g26830	73.51521809	125.9591939	21.07124229	0.167286259	-2.579609151	2.24275E-10	---NA---
Cs2g23790	17.60028701	30.14417547	5.056398546	0.167740483	-2.575697181	2.40678E-05	UDP-glycosyltransferase 74E2-like	F:GO:0016758; P:GO:0008152	F:transferase activity, transferring hexosyl groups; P:metabolic process
Cs4g13310	969.5171659	1660.125057	278.9092744	0.168004978	-2.573424111	1.19876E-15	transferase family	F:GO:0016747; F:GO:0016740	F:transferase activity, transferring acyl groups other than amino-acyl groups; F:transferase activity
Cs6g05420	45.51869996	77.93745584	13.09994409	0.168082778	-2.572756183	7.63091E-09	ankyrin repeat-containing At3g12360-like	C:GO:0016020; C:GO:0016021	C:membrane; C:integral component of membrane
Cs6g22270	1437.402161	2460.285839	414.5184823	0.168483871	-2.569317605	1.3731E-15	transcription factor TCP13
Cs4g02380	124.5213181	213.1156386	35.92699768	0.168579828	-2.568496179	1.70099E-12	shikimate O-hydroxycinnamoyltransferase
Cs8g19350	122.1668815	209.0554459	35.27831708	0.168751007	-2.567031981	1.45055E-12	glycosyl transferase family 1	C:GO:0016020	C:membrane
orange1.1t03025	17.22159423	29.45903725	4.984151205	0.169189209	-2.563290541	3.5701E-05	fatty oxidation complex alpha subunit
Cs5g04290	7643.667238	13065.67579	2221.658683	0.170037794	-2.556072651	1.02586E-15	homeobox-leucine zipper HAT5-like	C:GO:0005634; F:GO:0003700; P:GO:0006355; F:GO:0043565	C:nucleus; F:transcription factor activity, sequence-specific DNA binding; P:regulation of transcription, DNA-templated; F:sequence-specific DNA binding
Cs6g06295	16.63083885	28.42242629	4.839251405	0.170261728	-2.55417392	6.89475E-05	oxidoreductase domain	F:GO:0016491; P:GO:0008152; P:GO:0055114	F:oxidoreductase activity; P:metabolic process; P:oxidation-reduction process
Cs7g28150	24.27610658	41.47038335	7.081829807	0.170768371	-2.549887306	1.58232E-06	probable membrane-associated kinase regulator 4-like
Cs9g18350	20.2531932	34.5841601	5.922226292	0.171241004	-2.545899897	9.71736E-05	cyclic nucleotide-gated ion channel 1-like isoform X1	P:GO:0006810	P:transport
Cs2g11230	12.66103396	21.61612861	3.705939321	0.171443249	-2.544196999	0.000417711	Receptor kinase	C:GO:0016020; C:GO:0016021	C:membrane; C:integral component of membrane
Cs7g22760	181.4080882	309.7022091	53.11396732	0.171500124	-2.543718474	1.74921E-05	nitrate transporter -like
orange1.1t00259	380.6759836	649.5193014	111.8326658	0.172177587	-2.538030744	4.41948E-13	Quinone oxidoreductase	F:GO:0008270; F:GO:0016491; P:GO:0055114	F:zinc ion binding; F:oxidoreductase activity; P:oxidation-reduction process
Cs8g19040	86.24644241	147.1317227	25.3611621	0.172370456	-2.536415577	4.05364E-11	NAD(P)-binding Rossmann-fold superfamily	F:GO:0016491	F:oxidoreductase activity
Cs5g16700	276.4920448	471.4587335	81.52535607	0.17292151	-2.531810756	8.11015E-14	sucrose synthase 7	F:GO:0016157; P:GO:0005985	F:sucrose synthase activity; P:sucrose metabolic process
Cs8g02980	7.664046331	13.06452439	2.263568273	0.173260672	-2.528983879	0.004325433	subtilisin-like protease SDD1-like
Cs4g12320	437.9596695	746.517072	129.4022671	0.173341337	-2.52831236	2.72297E-14	probable galacturonosyltransferase 12-like	F:GO:0047262; C:GO:0016021; P:GO:0045489; C:GO:0000139; P:GO:0071555	F:polygalacturonate 4-alpha-galacturonosyltransferase activity; C:integral component of membrane; P:pectin biosynthetic process; C:Golgi membrane; P:cell wall organization
Cs3g21230	69.42822325	118.3367815	20.51966503	0.173400567	-2.527819477	1.39455E-07	vacuolar iron transporter homolog 2-like	C:GO:0016021	C:integral component of membrane
Cs2g01250	48.54072337	82.73315324	14.34829349	0.173428583	-2.527586408	0.003953536	heavy-metal-associated domain	F:GO:0046872; P:GO:0030001	F:metal ion binding; P:metal ion transport
Cs6g13010	67.69547437	115.3378712	20.05307757	0.173863774	-2.523970729	3.26684E-08	Calmodulin binding
Cs8g16520	1261.03315	2148.506166	373.5601345	0.173869706	-2.52392151	7.80492E-15	double-stranded RNA-binding 2-like
Cs2g27470	2345.505099	3995.450505	695.5596927	0.174087926	-2.522111946	4.73011E-13	hypothetical protein VITISV_026166
orange1.1t01831	49.84982464	84.91268021	14.78696906	0.174143238	-2.521653643	2.4418E-08	NBS-LRR resistance 4G	F:GO:0000166	F:nucleotide binding
Cs2g11370	3215.457082	5476.40209	954.5120739	0.17429547	-2.520393025	4.16718E-15	potassium transporter 11	F:GO:0015079; P:GO:0071805; C:GO:0016021	F:potassium ion transmembrane transporter activity; P:potassium ion transmembrane transport; C:integral component of membrane
orange1.1t04562	855.9172966	1457.469256	254.3653371	0.174525353	-2.518491462	8.06242E-15	TIR-NBS-LRR-TIR type disease resistance	P:GO:0007165; F:GO:0043531	P:signal transduction; F:ADP binding
Cs6g14440	19.01444383	32.37016954	5.658718123	0.174812743	-2.516117742	3.7929E-05	pentatricopeptide repeat-containing	F:GO:0008270	F:zinc ion binding
Cs5g22440	12.10134047	20.59436012	3.608320822	0.175209174	-2.512849779	0.000628244	Gag-Pol poly
Cs9g07060	84.16244771	143.1717091	25.15318636	0.175685452	-2.508933367	0.011143902	pentatricopeptide repeat-containing At4g14850-like	F:GO:0008270	F:zinc ion binding
Cs6g04550	553.4460866	941.3852003	165.506973	0.175812168	-2.507893172	9.09794E-15	DUF1685 family
Cs2g10650	10.54431499	17.93294252	3.155687449	0.175971536	-2.506586005	0.001170574	---NA---
orange1.1t04412	31.32804532	53.26473664	9.391353991	0.176314661	-2.503775651	4.99448E-07	probable LRR receptor-like serine threonine- kinase	C:GO:0005634; C:GO:0009506; F:GO:0005515; P:GO:0010183; F:GO:0016301; C:GO:0005886; C:GO:0090406	C:nucleus; C:plasmodesma; F:protein binding; P:pollen tube guidance; F:kinase activity; C:plasma membrane; C:pollen tube
orange1.1t00681	39.23015253	66.68891004	11.77139501	0.176512032	-2.502161568	2.6507E-06	NBS-LRR resistance 4G	P:GO:0007165; F:GO:0043531	P:signal transduction; F:ADP binding
Cs6g14840	235.8582578	400.9342981	70.78221747	0.176543184	-2.501906974	8.35457E-13	UPF0481 At3g47200-like	C:GO:0016020; C:GO:0016021	C:membrane; C:integral component of membrane
Cs7g04900	14.41645163	24.49967832	4.333224938	0.176868646	-2.499249773	0.001627901	PREDICTED: uncharacterized protein LOC100252479
Cs9g15720	101.0915561	171.7874618	30.3956505	0.176937538	-2.498687943	1.86297E-09	F box family
Cs2g22080	37.63877263	63.96010901	11.31743625	0.176945231	-2.498625218	5.75985E-06	pentatricopeptide repeat-containing At3g29230-like
Cs3g01230	80.59123974	136.9262024	24.25627707	0.177148542	-2.496968506	1.5162E-10	Os07g0657600	P:GO:0006281; C:GO:0005634; P:GO:0006284; F:GO:0003824; F:GO:0019104	P:DNA repair; C:nucleus; P:base-excision repair; F:catalytic activity; F:DNA N-glycosylase activity
Cs1g07920	452.8559027	768.8562737	136.8555317	0.177998849	-2.490060184	2.48688E-14	Ribosomal L11 methyltransferase
Cs2g21100	36262.50464	61541.23879	10983.77048	0.178478216	-2.4861801	1.03836E-14	Cellulose synthase H1	F:GO:0016757; C:GO:0016020; P:GO:0009987	F:transferase activity, transferring glycosyl groups; C:membrane; P:cellular process
Cs5g34200	30.35047533	51.50656418	9.194386486	0.178509024	-2.48593109	0.000617529	peroxidase 10 isoform X1	F:GO:0004601; P:GO:0006979; F:GO:0046872; P:GO:0098869; P:GO:0055114; C:GO:0005576; F:GO:0020037; P:GO:0042744	F:peroxidase activity; P:response to oxidative stress; F:metal ion binding; P:cellular oxidant detoxification; P:oxidation-reduction process; C:extracellular region; F:heme binding; P:hydrogen peroxide catabolic process
Cs1g18410	55.58577792	94.26499804	16.90655781	0.179351383	-2.479139221	3.82796E-09	Phospholipase D epsilon	P:GO:0046470; F:GO:0005509; C:GO:0016020; P:GO:0016042; F:GO:0004630; F:GO:0070290	P:phosphatidylcholine metabolic process; F:calcium ion binding; C:membrane; P:lipid catabolic process; F:phospholipase D activity; F:N-acylphosphatidylethanolamine-specific phospholipase D activity
Cs2g30590	337.2680569	571.9464375	102.5896763	0.179369377	-2.478994487	3.0352E-13	disease resistance RPP13 variant
Cs6g21730	15.48558334	26.25184904	4.719317646	0.179770866	-2.475768858	0.000193159	pentatricopeptide repeat-containing At5g39350
orange1.1t01908	60.27497153	102.1804294	18.36951361	0.179775263	-2.475733572	1.79499E-09	Zn Cd P(IB)-type ATPase	F:GO:0000166; P:GO:0006812; F:GO:0019829; F:GO:0046872; C:GO:0016020; P:GO:0098655; C:GO:0016021; P:GO:0030001; F:GO:0016787	F:nucleotide binding; P:cation transport; F:cation-transporting ATPase activity; F:metal ion binding; C:membrane; P:cation transmembrane transport; C:integral component of membrane; P:metal ion transport; F:hydrolase activity
Cs8g18310	237.5115268	402.5839725	72.43908117	0.179935333	-2.474449585	3.19941E-06	UDP-glycosyltransferase 76F1 isoform X2	F:GO:0016740	F:transferase activity
Cs1g13300	46.02951316	78.01968175	14.03934457	0.179946191	-2.474362529	1.69164E-08	hypothetical protein VITISV_030821
Cs1g06040	1569.678289	2660.069457	479.2871205	0.180178423	-2.472501839	1.39117E-14	B-box domain 28	C:GO:0005634; F:GO:0003700; F:GO:0008270; P:GO:0006355	C:nucleus; F:transcription factor activity, sequence-specific DNA binding; F:zinc ion binding; P:regulation of transcription, DNA-templated
Cs6g12640	21.22730641	35.95411272	6.500500101	0.180799903	-2.467534189	1.53292E-05	chloroplast biogenesis
Cs5g12600	20.48609776	34.68751718	6.28467835	0.181179827	-2.464505766	0.000394926	C-end truncated poly
Cs9g12290	517.0221528	875.4154856	158.62882	0.181204037	-2.464312998	3.3262E-11	receptor like 1	P:GO:0007165; C:GO:0016021	P:signal transduction; C:integral component of membrane
Cs3g19970	20.60740658	34.88152812	6.333285041	0.181565584	-2.461437327	1.85356E-05	pentatricopeptide repeat-containing	C:GO:0005739	C:mitochondrion
orange1.1t00508	177.4160303	300.2814289	54.5506317	0.18166502	-2.460647445	4.41113E-07	ADP-ribosylation factor 1	F:GO:0003677; C:GO:0005634; P:GO:0006351; P:GO:0006355; P:GO:0009725; P:GO:0009734	F:DNA binding; C:nucleus; P:transcription, DNA-templated; P:regulation of transcription, DNA-templated; P:response to hormone; P:auxin-activated signaling pathway
Cs1g26620	43.22925528	73.16598025	13.29253031	0.181676378	-2.460557243	6.46081E-08	pentatricopeptide repeat-containing mitochondrial-like isoform X1	F:GO:0000166	F:nucleotide binding
orange1.1t01744	214.7215129	363.4037703	66.03925546	0.181724189	-2.460177627	1.70792E-07	Xanthoxin dehydrogenase	F:GO:0016491	F:oxidoreductase activity
orange1.1t01190	15.15791688	25.64379742	4.672036345	0.182189723	-2.456486514	0.000152513	membrane protein
orange1.1t03441	5.548537627	9.38548936	1.711585894	0.18236512	-2.455098275	0.012893534	ankyrin repeat
Cs4g17320	958.369453	1620.865111	295.8737954	0.182540665	-2.453710202	7.16375E-14	Potassium channel	P:GO:0006813; F:GO:0005249; P:GO:0009628; P:GO:0055085; C:GO:0016020; P:GO:0044763; P:GO:0006950	P:potassium ion transport; F:voltage-gated potassium channel activity; P:response to abiotic stimulus; P:transmembrane transport; C:membrane; P:single-organism cellular process; P:response to stress
Cs3g20070	663.4455818	1121.925752	204.9654114	0.182690709	-2.452524827	0.000158974	amino acid	F:GO:0015171; C:GO:0005886; P:GO:0003333	F:amino acid transmembrane transporter activity; C:plasma membrane; P:amino acid transmembrane transport
Cs8g11000	1429.885334	2417.644606	442.1260613	0.182874712	-2.451072502	3.13413E-10	U-box domain-containing	F:GO:0004842; P:GO:0016567	F:ubiquitin-protein transferase activity; P:protein ubiquitination
Cs9g05310	1856.631949	3136.517934	576.7459642	0.183880971	-2.443155903	6.40479E-15	PREDICTED: uncharacterized protein At4g15545	C:GO:0016020; P:GO:0006810	C:membrane; P:transport
orange1.1t04789	16.73518467	28.26866588	5.201703463	0.184009514	-2.442147736	0.000104382	hypothetical protein
Cs3g10750	116.0727231	196.000086	36.14536018	0.184415022	-2.438971916	1.13491E-10	DNA-directed RNA polymerase
Cs2g18270	27.60787034	46.57466197	8.641078718	0.185531754	-2.430261969	3.59977E-06	UDP-glycosyltransferase 74E2-like	F:GO:0016757	F:transferase activity, transferring glycosyl groups
Cs6g14010	140.2035828	236.5115205	43.89564511	0.185596224	-2.429760737	2.63348E-11	hypothetical protein VITISV_003620
Cs7g24740	30.9346368	52.16978092	9.699492682	0.185921668	-2.427233179	0.001609896	hypothetical protein VITISV_027079
Cs8g01870	7.218000959	12.17110826	2.264893662	0.18608771	-2.425945319	0.007235201	cytokinin riboside 5 -monophosphate phosphoribohydrolase	F:GO:0016799; P:GO:0009691	F:hydrolase activity, hydrolyzing N-glycosyl compounds; P:cytokinin biosynthetic process
Cs3g04040	14.25678133	24.03370742	4.479855244	0.186398843	-2.423535194	0.000482399	GNS1 SUR4 membrane family	C:GO:0030176; P:GO:0042761; P:GO:0019367; P:GO:0034626; F:GO:0009922; P:GO:0034625; P:GO:0030148	C:integral component of endoplasmic reticulum membrane; P:very long-chain fatty acid biosynthetic process; P:fatty acid elongation, saturated fatty acid; P:fatty acid elongation, polyunsaturated fatty acid; F:fatty acid elongase activity; P:fatty acid elongation, monounsaturated fatty acid; P:sphingolipid biosynthetic process
orange1.1t03645	14.23977996	24.00143518	4.478124737	0.186577374	-2.422154056	0.000236286	hypothetical protein SORBIDRAFT_10g005070
orange1.1t01331	257.0806579	432.9649783	81.19633755	0.187535578	-2.414763773	3.3938E-13	ROOT PRIMORDIUM DEFECTIVE 1-like	C:GO:0009536	C:plastid
Cs6g04060	5085.326677	8563.65348	1606.999875	0.187653538	-2.413856603	2.14346E-14	MYB transcription factor MYB118	F:GO:0003677; C:GO:0005634; P:GO:0006351; P:GO:0006355	F:DNA binding; C:nucleus; P:transcription, DNA-templated; P:regulation of transcription, DNA-templated
Cs2g24650	32.65419978	54.9776451	10.33075447	0.187908275	-2.411899492	1.29555E-06	retrotransposon expressed	F:GO:0003676; F:GO:0003700; P:GO:0006355; F:GO:0043565	F:nucleic acid binding; F:transcription factor activity, sequence-specific DNA binding; P:regulation of transcription, DNA-templated; F:sequence-specific DNA binding
orange1.1t04839	26.03506134	43.80902487	8.261097803	0.188570684	-2.406822686	4.43334E-05	Cc-nbs-lrr resistance	F:GO:0000166; F:GO:0005524; F:GO:0043531; P:GO:0006952	F:nucleotide binding; F:ATP binding; F:ADP binding; P:defense response
Cs1g19480	36.10108291	60.71180783	11.49035798	0.189260679	-2.401553387	0.000581581	pentatricopeptide repeat-containing At5g08490-like
Cs7g09460	1914.636626	3218.957017	610.3162351	0.189600617	-2.398964439	5.25454E-14	hypothetical protein VITISV_010592
Cs2g17260	548.5065285	921.614304	175.3987531	0.190316874	-2.393524617	1.13474E-13	cysteine-rich repeat secretory 12-like	C:GO:0016021	C:integral component of membrane
Cs7g06285	55.92818406	93.96577932	17.89058881	0.190394726	-2.392934579	2.13688E-08	---NA---
Cs6g13830	619.1651948	1040.203527	198.1268628	0.190469324	-2.39236943	2.30579E-08	---NA---
Cs8g13100	78.79427774	132.2558204	25.33273505	0.191543442	-2.384256464	7.8493E-10	bifunctional nitrilase nitrile hydratase NIT4A-like
Cs3g17330	93.55645687	156.9668136	30.14610014	0.192053973	-2.380416288	9.25007E-10	DNA-binding ESCAROLA-like	F:GO:0003677	F:DNA binding
Cs2g22640	91.39075984	153.2539426	29.52757709	0.192670913	-2.375789304	9.75416E-10	D6-type cyclin	C:GO:0005634; P:GO:0051726	C:nucleus; P:regulation of cell cycle
Cs3g19690	2432.524991	4075.00637	790.0436117	0.19387543	-2.366798115	9.50049E-14	chlorophyllide a oxygenase	P:GO:0015995; C:GO:0009706; F:GO:0005506; F:GO:0016705; C:GO:0042651; P:GO:0055114; F:GO:0010277; F:GO:0051537	P:chlorophyll biosynthetic process; C:chloroplast inner membrane; F:iron ion binding; F:oxidoreductase activity, acting on paired donors, with incorporation or reduction of molecular oxygen; C:thylakoid membrane; P:oxidation-reduction process; F:chlorophyllide a oxygenase [overall] activity; F:2 iron, 2 sulfur cluster binding
Cs2g22140	98.9803688	165.8006196	32.16011805	0.193968624	-2.366104791	1.08173E-09	BTB POZ domain-containing At3g22104-like isoform X1
Cs4g18530	11.92079945	19.96406322	3.877535668	0.194225776	-2.364193421	0.001195974	hypothetical protein	F:GO:0003676	F:nucleic acid binding
orange1.1t01379	37.18880893	62.26833171	12.10928614	0.194469417	-2.362384808	1.01209E-06	hypothetical protein
Cs7g02920	585.5574373	980.353557	190.7613176	0.194584205	-2.361533488	3.1527E-07	hypothetical protein VITISV_027079	P:GO:0006508; F:GO:0008234	P:proteolysis; F:cysteine-type peptidase activity
orange1.1t04929	13.5024876	22.59777241	4.407202786	0.195028196	-2.35824538	0.000480329	Cc-nbs-lrr resistance
Cs4g12860	26.61912956	44.54551781	8.692741305	0.195142895	-2.357397159	2.16966E-06	hypothetical protein VITISV_011279
Cs2g19240	1349.230776	2257.71545	440.746101	0.195217737	-2.356843956	6.28283E-14	nitrile-specifier 5-like	C:GO:0005634; C:GO:0005829	C:nucleus; C:cytosol
orange1.1t04327	450.3769375	753.434834	147.319041	0.195529904	-2.354538824	3.66226E-12	Cysteine-rich receptor kinase	F:GO:0016740	F:transferase activity
Cs1g05730	587.1228324	982.016495	192.2291698	0.195749431	-2.352919983	4.3264E-09	disease resistance RPP13 1 isoform X1
Cs1g21040	73.3865228	122.6717563	24.10128931	0.19646975	-2.347620893	7.70425E-09	receptor kinase	F:GO:0000166; C:GO:0016020; F:GO:0004672; P:GO:0016310	F:nucleotide binding; C:membrane; F:protein kinase activity; P:phosphorylation
Cs8g12630	42.50328843	71.04478118	13.96179567	0.196521059	-2.347244173	6.84572E-07	LIGHT-DEPENDENT SHORT HYPOCOTYLS 1	C:GO:0005634; F:GO:0003677; P:GO:0009826; P:GO:0010218; P:GO:0006355; P:GO:0009637; P:GO:0010114	C:nucleus; F:DNA binding; P:unidimensional cell growth; P:response to far red light; P:regulation of transcription, DNA-templated; P:response to blue light; P:response to red light
Cs1g07240	8.280161952	13.83974097	2.720582932	0.19657759	-2.346829229	0.005149356	Cc-nbs-lrr resistance
Cs8g06170	7.367898023	12.30501271	2.430783333	0.197544155	-2.339752938	0.008660538	ORF I poly	P:GO:0043170; F:GO:0005488; F:GO:0016740; P:GO:0044238; P:GO:0009987; F:GO:0016787	P:macromolecule metabolic process; F:binding; F:transferase activity; P:primary metabolic process; P:cellular process; F:hydrolase activity
Cs4g13530	91.41215347	152.5306562	30.29365072	0.198606965	-2.332011876	8.56071E-10	pentatricopeptide repeat-containing mitochondrial-like
Cs4g04730	1979.237087	3301.264866	657.2093076	0.19907803	-2.328594076	3.95535E-13	cycloartenol synthase	F:GO:0016866; P:GO:0009555; P:GO:0010027; F:GO:0016871; C:GO:0005773; P:GO:0019745; F:GO:0016853	F:intramolecular transferase activity; P:pollen development; P:thylakoid membrane organization; F:cycloartenol synthase activity; C:vacuole; P:pentacyclic triterpenoid biosynthetic process; F:isomerase activity
Cs9g18050	154.0791677	256.9957114	51.16262395	0.19907968	-2.328582123	4.53933E-11	CNGC5
Cs4g01240	554.238239	924.229402	184.247076	0.199352104	-2.326609262	1.74727E-12	peptidyl-prolyl cis-trans isomerase B-like isoform X1
Cs7g12160	53.50990281	89.22724043	17.79256519	0.199407323	-2.3262097	1.0285E-07	Redox-regulatory FAM213A
Cs5g24140	98.66046548	164.4809444	32.83998652	0.199658305	-2.324395013	1.45993E-09	Receptor kinase	F:GO:0005524; C:GO:0016020; C:GO:0016021; F:GO:0004672; P:GO:0016310; P:GO:0006468; F:GO:0016301	F:ATP binding; C:membrane; C:integral component of membrane; F:protein kinase activity; P:phosphorylation; P:protein phosphorylation; F:kinase activity
orange1.1t04657	16.3589263	27.27230545	5.445547151	0.199673151	-2.324287744	8.29141E-05	PREDICTED: uncharacterized protein LOC100805854
Cs2g08920	335.9235498	559.9519793	111.8951203	0.19982985	-2.323155987	3.40419E-12	receptor like 1	P:GO:0007165; C:GO:0016021	P:signal transduction; C:integral component of membrane
Cs5g13450	1798.529719	2997.434157	599.6252817	0.20004619	-2.321594946	3.49804E-13	Receptor-like serine threonine kinase
Cs4g06150	208.1778902	346.8958902	69.45989022	0.20023267	-2.320250713	0.000357091	cytokinin oxidase	F:GO:0016491	F:oxidoreductase activity
orange1.1t05488	44.41317179	73.99779988	14.82854369	0.200391683	-2.319105459	0.006947124	leucine-rich repeat family	F:GO:0005524; C:GO:0016020; C:GO:0016021; F:GO:0004672; P:GO:0006468	F:ATP binding; C:membrane; C:integral component of membrane; F:protein kinase activity; P:protein phosphorylation
Cs5g24250	8.503592394	14.1666681	2.840516692	0.20050704	-2.3182752	0.005537985	TIR-NBS-LRR type disease resistance	P:GO:0007165	P:signal transduction
Cs5g02010	3905.734242	6505.240853	1306.22763	0.200796198	-2.316196142	2.29672E-13	glutaredoxin family	C:GO:0005623; F:GO:0015035; F:GO:0009055; P:GO:0045454; P:GO:0055114	C:cell; F:protein disulfide oxidoreductase activity; F:electron carrier activity; P:cell redox homeostasis; P:oxidation-reduction process
orange1.1t01718	12.81112991	21.33631619	4.285943637	0.200875521	-2.315626327	0.001294111	probable glycerol-3-phosphate acyltransferase 2-like	F:GO:0016746; C:GO:0016020	F:transferase activity, transferring acyl groups; C:membrane
Cs4g16860	199.8854454	332.860286	66.91060484	0.201017086	-2.31460996	1.30983E-09	probable strigolactone esterase DAD2-like
Cs9g09900	23.40067244	38.95171093	7.849633937	0.201522186	-2.310989418	0.000326962	hypothetical protein SNOG_09563
Cs1g10970	699.8469487	1164.852455	234.8414428	0.201606171	-2.310388298	1.03243E-11	NBS-LRR type disease resistance
Cs9g05850	10.95930548	18.23631229	3.68229867	0.201921233	-2.308135467	0.001913752	endo-1,3 1,4-beta-D-glucanase-like	F:GO:0016787	F:hydrolase activity
Cs3g09660	39.04389322	64.96247119	13.12531525	0.202044581	-2.30725444	2.68259E-05	pentatricopeptide repeat-containing	C:GO:0005739	C:mitochondrion
Cs5g25820	6.866505866	11.42216216	2.310849574	0.202312797	-2.305340517	0.012044733	unnamed protein product	F:GO:0030145; C:GO:0005576; F:GO:0045735	F:manganese ion binding; C:extracellular region; F:nutrient reservoir activity
orange1.1t02411	6.724440837	11.1853134	2.263568273	0.202369678	-2.304934954	0.012419225	hypothetical protein VITISV_042965
orange1.1t04651	20.02619669	33.31070038	6.74169301	0.20238821	-2.304802849	0.00010872	hypothetical protein VITISV_021876
orange1.1t02499	11.77696504	19.58315721	3.97077288	0.202764694	-2.302121627	0.001595191	unnamed protein product
Cs1g08810	3610.3074	6002.76236	1217.852441	0.202882001	-2.301287213	3.90922E-13	root phototropism 2-like	P:GO:0009638; P:GO:0007165; F:GO:0004871	P:phototropism; P:signal transduction; F:signal transducer activity
Cs4g06360	33.25893145	55.29671977	11.22114314	0.202926018	-2.300974246	1.94049E-06	pentatricopeptide repeat-containing	C:GO:0005739	C:mitochondrion
Cs7g10560	1683.509	2798.212287	568.8057125	0.203274682	-2.298497558	4.952E-13	F-box kelch-repeat At1g67480	F:GO:0004842; C:GO:0031463; P:GO:0016567	F:ubiquitin-protein transferase activity; C:Cul3-RING ubiquitin ligase complex; P:protein ubiquitination
Cs3g24750	3687.46046	6122.126259	1252.794661	0.204633914	-2.288882829	5.89179E-13	PREDICTED: uncharacterized protein LOC100791398 isoform X1	F:GO:0016618; C:GO:0016021; C:GO:0005829; F:GO:0030267	F:hydroxypyruvate reductase activity; C:integral component of membrane; C:cytosol; F:glyoxylate reductase (NADP) activity
Cs8g16510	1001.301159	1662.145349	340.4569699	0.204829842	-2.287502172	1.39131E-12	homeobox-leucine zipper REVOLUTA-like
Cs4g07460	186.9747679	310.3505264	63.59900936	0.204926378	-2.286822394	1.43597E-11	hypothetical protein VITISV_041246
orange1.1t00231	381.5103864	633.2393388	129.7814341	0.204948471	-2.28666687	1.55445E-12	NAD(P)H-quinone oxidoreductase subunit 6
Cs9g18110	607.7851856	1008.544628	207.025743	0.205271772	-2.284392846	9.89855E-13	cyclic nucleotide gated channel 1	C:GO:0005887; F:GO:0005249; P:GO:0006811; P:GO:0042391; P:GO:0055085	C:integral component of plasma membrane; F:voltage-gated potassium channel activity; P:ion transport; P:regulation of membrane potential; P:transmembrane transport
Cs2g04800	242.866124	402.8931108	82.83913712	0.205610706	-2.282012706	9.57694E-12	serine threonine- kinase phg2-like
Cs5g04990	1114.815255	1849.00751	380.623	0.205852598	-2.280316437	1.94093E-07	Calmodulin binding	F:GO:0005516; P:GO:0006950	F:calmodulin binding; P:response to stress
Cs2g06000	26.93724432	44.67572087	9.198767773	0.205900825	-2.279978486	4.39528E-06	Os07g0501200	F:GO:0003676	F:nucleic acid binding
orange1.1t00620	217.914748	361.3228939	74.50660221	0.206205041	-2.277848492	4.85393E-11	probable LRR receptor-like serine threonine- kinase	C:GO:0005634; C:GO:0009506; F:GO:0005515; P:GO:0010183; F:GO:0016301; C:GO:0005886; C:GO:0090406	C:nucleus; C:plasmodesma; F:protein binding; P:pollen tube guidance; F:kinase activity; C:plasma membrane; C:pollen tube
Cs1g10580	9.552576497	15.83258768	3.272565311	0.20669807	-2.27440318	0.004739389	hypothetical protein VITISV_013417
Cs2g28710	10.18075202	16.87006108	3.491442959	0.206960896	-2.272569888	0.003121488	hypothetical protein VITISV_002644	C:GO:0016020; C:GO:0016021; P:GO:0071554; C:GO:0005794; F:GO:0016413	C:membrane; C:integral component of membrane; P:cell wall organization or biogenesis; C:Golgi apparatus; F:O-acetyltransferase activity
Cs5g04610	1020.71236	1691.200182	350.2245376	0.207086388	-2.271695366	3.2946E-13	dynein light chain	C:GO:0030286; P:GO:0007017	C:dynein complex; P:microtubule-based process
orange1.1t04801	22.47546022	37.22387104	7.727049398	0.207583177	-2.268238568	0.000135847	hypothetical protein VITISV_024048
Cs3g05300	1865.098708	3088.230581	641.9668343	0.207875292	-2.266209804	1.29555E-12	cytochrome P450 82A1-like	F:GO:0005506; F:GO:0016705; C:GO:0016020; C:GO:0016021; P:GO:0055114; F:GO:0020037	F:iron ion binding; F:oxidoreductase activity, acting on paired donors, with incorporation or reduction of molecular oxygen; C:membrane; C:integral component of membrane; P:oxidation-reduction process; F:heme binding
orange1.1t01413	9.071699172	15.01440744	3.128990901	0.208399227	-2.26257817	0.005504883	leucine-rich repeat family	P:GO:0007165	P:signal transduction
Cs6g12150	11.62596605	19.23082203	4.021110078	0.20909715	-2.257754697	0.002566099	mRNA-decapping enzyme	P:GO:0043085; P:GO:0031087; P:GO:0000290; F:GO:0003729; C:GO:0000932; F:GO:0008047; F:GO:0030234	P:positive regulation of catalytic activity; P:deadenylation-independent decapping of nuclear-transcribed mRNA; P:deadenylation-dependent decapping of nuclear-transcribed mRNA; F:mRNA binding; C:P-body; F:enzyme activator activity; F:enzyme regulator activity
Cs9g17160	433.3736389	716.6621066	150.0851711	0.209422501	-2.255511634	1.45158E-11	nucleotide binding
Cs2g29890	16.33203854	27.00535896	5.658718123	0.209540563	-2.254698546	0.000432653	probable LRR receptor-like serine threonine- kinase At4g08850	C:GO:0016020	C:membrane
Cs6g19960	24.37095068	40.29300375	8.448897617	0.209686467	-2.253694338	2.282E-05	pentatricopeptide repeat-containing At3g02330-like	F:GO:0008270	F:zinc ion binding
Cs5g17850	82.44709686	136.269744	28.62444968	0.210057265	-2.251145414	0.003197391	hypothetical protein
orange1.1t03842	51.09064476	84.43121922	17.75007029	0.210231126	-2.249951809	1.10511E-07	integrase	F:GO:0003677; P:GO:0015074; P:GO:0006310	F:DNA binding; P:DNA integration; P:DNA recombination
Cs5g31710	88.98397065	147.0273405	30.94060082	0.210441138	-2.24851134	4.36258E-09	hypothetical protein VITISV_042738	P:GO:0006508; F:GO:0008234	P:proteolysis; F:cysteine-type peptidase activity
Cs9g13020	66.93846897	110.5911392	23.28579876	0.210557545	-2.247713522	2.52465E-08	Cytochrome P450	F:GO:0003676; C:GO:0016020; C:GO:0016021	F:nucleic acid binding; C:membrane; C:integral component of membrane
Cs9g01780	1244.577734	2056.171402	432.9840652	0.210577807	-2.247574696	1.40264E-08	---NA---
Cs9g12160	779.0347876	1286.801987	271.2675886	0.210807561	-2.24600148	6.71653E-07	Receptor kinase
Cs3g09030	8.712276955	14.38880022	3.035753689	0.210980321	-2.244819656	0.004191188	cytochrome P450 82A1-like
Cs3g12150	128.5838722	212.3423817	44.82536274	0.211099463	-2.244005186	1.409E-08	hypothetical protein VITISV_000585
Cs3g02870	341.6182588	564.1370931	119.0994246	0.211117875	-2.243879357	3.37076E-11	Receptor kinase	F:GO:0016301	F:kinase activity
Cs3g18860	16.82657892	27.77556206	5.877595771	0.211610327	-2.240518059	0.000203437	ABSCISIC ACID-INSENSITIVE 5 2	F:GO:0003700; P:GO:0006355; F:GO:0043565	F:transcription factor activity, sequence-specific DNA binding; P:regulation of transcription, DNA-templated; F:sequence-specific DNA binding
Cs1g08190	18.72157939	30.89497227	6.54818652	0.211949908	-2.238204757	0.000336226	---NA---
orange1.1t01099	234.0923178	386.2524957	81.93213986	0.212120674	-2.237042855	2.35809E-11	phospholipase A1-IIgamma-like	P:GO:0006629; F:GO:0016787	P:lipid metabolic process; F:hydrolase activity
Cs7g21980	49.74489036	82.03164566	17.45813507	0.212821953	-2.232281117	1.13278E-07	ribonuclease H	F:GO:0003676; F:GO:0003964; F:GO:0003723; C:GO:0005739; P:GO:0006278	F:nucleic acid binding; F:RNA-directed DNA polymerase activity; F:RNA binding; C:mitochondrion; P:RNA-dependent DNA biosynthetic process
orange1.1t02306	31.22494481	51.468614	10.98127562	0.213358681	-2.228647281	2.5018E-06	heat shock	F:GO:0016787	F:hydrolase activity
Cs2g18220	4497.013681	7411.419455	1582.607908	0.213536411	-2.227446007	1.70578E-12	FRIGIDA 3
Cs3g27620	1063.368313	1751.31879	375.4178356	0.214362935	-2.221872622	6.87504E-12	hypothetical protein MTR_8g106680	C:GO:0005623; P:GO:0009902	C:cell; P:chloroplast relocation
Cs6g02450	106.2997071	175.0633455	37.53606864	0.214414208	-2.221527585	4.293E-09	auxin transporter PIN5	P:GO:0009926; P:GO:0010252; P:GO:0050794; P:GO:0080162; F:GO:0010329; F:GO:0009672; P:GO:0009555; C:GO:0005783; C:GO:0044425; C:GO:0005886	P:auxin polar transport; P:auxin homeostasis; P:regulation of cellular process; P:intracellular auxin transport; F:auxin efflux transmembrane transporter activity; F:auxin:proton symporter activity; P:pollen development; C:endoplasmic reticulum; C:membrane part; C:plasma membrane
Cs1g03650	9.126285348	15.0259613	3.2266094	0.214735639	-2.219366444	0.003983592	hypothetical protein VITISV_035983
Cs7g14190	130.6348625	215.0458116	46.2239135	0.214949146	-2.217932718	0.001981045	tetratricopeptide repeat-containing
Cs1g22520	37.10505934	61.06554406	13.14457461	0.215253541	-2.215891122	2.68586E-06	non-LTR retroelement reverse transcriptase
orange1.1t02073	8.628073427	14.1980779	3.05806895	0.215386123	-2.215002794	0.008151211	pentatricopeptide repeat-containing At3g22690-like
Cs9g11990	369.6195538	608.21238	131.0267276	0.215429235	-2.214714051	1.66323E-11	disease resistance	C:GO:0016020; C:GO:0016021; P:GO:0016310; F:GO:0016301	C:membrane; C:integral component of membrane; P:phosphorylation; F:kinase activity
orange1.1t03779	37.5772956	61.82221677	13.33237443	0.215656687	-2.213191646	4.61033E-06	G-type lectin S-receptor-like serine threonine- kinase RLK1
Cs1g01410	140.9549686	231.8779745	50.03196264	0.2157685	-2.212443837	1.05011E-09	VQ motif
Cs2g06880	115.2363589	189.5349824	40.9377354	0.215990393	-2.210960948	5.5179E-09	TRANSPORT INHIBITOR RESPONSE 1
Cs8g15200	24.66909831	40.57412824	8.764068374	0.216001397	-2.210887453	4.92434E-05	pentatricopeptide repeat-containing	F:GO:0008270; C:GO:0005739	F:zinc ion binding; C:mitochondrion
Cs8g08580	562.4354123	924.9274229	199.9434017	0.21617199	-2.209748493	1.10524E-11	PREDICTED: cucumisin-like	F:GO:0016787	F:hydrolase activity
Cs7g17180	23.96809572	39.41331598	8.522875465	0.216243553	-2.209270976	6.86123E-05	probable WRKY transcription factor 28-like	F:GO:0003700; P:GO:0006355; F:GO:0043565	F:transcription factor activity, sequence-specific DNA binding; P:regulation of transcription, DNA-templated; F:sequence-specific DNA binding
Cs5g15210	30.36472856	49.91764222	10.8118149	0.21659306	-2.206941075	0.000800011	leucine-rich receptor kinase	F:GO:0005524; C:GO:0016021; C:GO:0005576; F:GO:0004674; P:GO:0006468; C:GO:0005886	F:ATP binding; C:integral component of membrane; C:extracellular region; F:protein serine/threonine kinase activity; P:protein phosphorylation; C:plasma membrane
Cs3g12520	221.1296904	363.5202281	78.73915275	0.216601847	-2.206882551	1.0734E-07	ERD6-like transporter	F:GO:0022857; P:GO:0044765	F:transmembrane transporter activity; P:single-organism transport
Cs1g17810	1242.174655	2041.280753	443.0685564	0.217054198	-2.203872771	0.000242045	protein MIDASIN1	C:GO:0009506; C:GO:0009941; P:GO:0009553	C:plasmodesma; C:chloroplast envelope; P:embryo sac development
orange1.1t03989	15.04100422	24.71482042	5.367188017	0.217164759	-2.203138091	0.000405575	disulfide isomerase precursor
orange1.1t03161	414.5433692	680.9418274	148.1449109	0.217558835	-2.200522487	1.10446E-06	PREDICTED: uncharacterized protein LOC100249110
orange1.1t02179	213.3752016	350.3514474	76.39895585	0.218063765	-2.19717803	3.61915E-08	Tir-nbs-lrr resistance	P:GO:0007165; F:GO:0043531; P:GO:0006952	P:signal transduction; F:ADP binding; P:defense response
orange1.1t03682	10271.75714	16863.27014	3680.244141	0.218240241	-2.196010952	2.71222E-12	membrane transporter	F:GO:0022891; P:GO:0055085; C:GO:0016021	F:substrate-specific transmembrane transporter activity; P:transmembrane transport; C:integral component of membrane
Cs5g06580	14.38721301	23.61867847	5.155747552	0.218291111	-2.195674714	0.000529771	methionine sulfoxide reductase A
Cs1g02460	9.869181878	16.1996395	3.53872426	0.21844463	-2.194660452	0.004489728	hypothetical protein VITISV_011174	P:GO:0007165; C:GO:0016020	P:signal transduction; C:membrane
Cs2g08110	4998.498288	8204.691181	1792.305396	0.218448855	-2.194632549	3.57201E-12	probable inositol transporter 2	C:GO:0005887; P:GO:0015992; F:GO:0005351; P:GO:0046323; F:GO:0005355; F:GO:0005366; P:GO:0015798; P:GO:1904659	C:integral component of plasma membrane; P:proton transport; F:sugar:proton symporter activity; P:glucose import; F:glucose transmembrane transporter activity; F:myo-inositol:proton symporter activity; P:myo-inositol transport; P:glucose transmembrane transport
Cs9g04160	34.4990516	56.62000733	12.37809587	0.218616995	-2.193522535	4.46705E-06	uncharacterized protein	C:GO:0005634; C:GO:0009506	C:nucleus; C:plasmodesma
Cs6g07100	109.9878834	180.5113703	39.46439655	0.218625544	-2.19346612	7.48149E-06	BEL1-like homeodomain	F:GO:0003677; C:GO:0005634; P:GO:0006355	F:DNA binding; C:nucleus; P:regulation of transcription, DNA-templated
orange1.1t03840	7.846758543	12.87664104	2.816876041	0.218758606	-2.192588323	0.008662089	monosacharide transport	F:GO:0008270; C:GO:0016020; C:GO:0016021; C:GO:0005622	F:zinc ion binding; C:membrane; C:integral component of membrane; C:intracellular
Cs5g28040	991.4174229	1626.868544	355.9663024	0.218804589	-2.192285101	1.16577E-11	transcriptional corepressor LEUNIG-like isoform X1
Cs8g16360	448.1578102	735.3667591	160.9488612	0.218868829	-2.191861595	7.01025E-12	cytokinin riboside 5 -monophosphate phosphoribohydrolase LOG1 isoform 1	F:GO:0016799; P:GO:0009691	F:hydrolase activity, hydrolyzing N-glycosyl compounds; P:cytokinin biosynthetic process
Cs8g14790	49.75468336	81.6201033	17.88926342	0.219177172	-2.18983055	1.07967E-06	hypothetical protein VITISV_017108
Cs1g10610	1603.77185	2630.436676	577.1070245	0.219395901	-2.188391523	6.08803E-12	COL domain class transcription factor	F:GO:0008270; C:GO:0005622	F:zinc ion binding; C:intracellular
Cs7g17390	22.66384675	37.1642142	8.163479304	0.219659677	-2.186658034	0.000638892	ame: Full=Naringenin 8-dimethylallyltransferase chloroplastic Short= 8DT-1 Flags: Precursor	C:GO:0009507; F:GO:0004659; C:GO:0031969; C:GO:0016020; C:GO:0016021; F:GO:0016740; C:GO:0009536	C:chloroplast; F:prenyltransferase activity; C:chloroplast membrane; C:membrane; C:integral component of membrane; F:transferase activity; C:plastid
Cs1g09366	91.37181894	149.8033821	32.9402558	0.219889934	-2.185146532	4.17777E-09	---NA---
Cs5g08460	2927.067597	4798.238509	1055.896684	0.220059233	-2.184036193	2.135E-08	homeobox-leucine zipper HAT4
Cs3g22090	27.81802823	45.59815749	10.03789897	0.220138258	-2.183518199	3.612E-05	pentatricopeptide repeat-containing	F:GO:0008270	F:zinc ion binding
Cs7g13560	35.36837053	57.95899979	12.77774127	0.220461728	-2.181399866	9.58584E-06	hypothetical protein SORBIDRAFT_08g000870	F:GO:0004672; P:GO:0006468	F:protein kinase activity; P:protein phosphorylation
orange1.1t04225	8.465272559	13.87115078	3.05939434	0.220558077	-2.180769502	0.007707841	auxin-induced 10A5-like	P:GO:0009733	P:response to auxin
Cs3g12460	60.15040143	98.53267838	21.76812447	0.220922894	-2.178385163	1.69407E-07	cysteine-rich receptor kinase 10-like	C:GO:0016020; C:GO:0016021	C:membrane; C:integral component of membrane
Cs6g15150	274.7416455	450.0514415	99.43184956	0.22093441	-2.178309965	4.9521E-11	probable F-box At1g60180-like
orange1.1t04842	41.53968783	68.02930355	15.05007211	0.221229255	-2.17638592	1.3587E-06	hypothetical protein VITISV_032148
Cs2g03810	791.4860963	1296.035682	286.9365102	0.221395533	-2.175301984	1.5192E-11	probable purine permease 9-like isoform X1	C:GO:0016020	C:membrane
Cs3g10090	1694.017969	2773.894443	614.1414941	0.221400456	-2.175269903	1.18037E-11	disease resistance	C:GO:0016020; C:GO:0016021; P:GO:0016310; F:GO:0016301	C:membrane; C:integral component of membrane; P:phosphorylation; F:kinase activity
orange1.1t05133	110.4018212	180.7491536	40.05448883	0.221602636	-2.173953055	5.18675E-09	probable WRKY transcription factor 31
Cs1g25870	25.05189998	40.97727953	9.126520432	0.222721482	-2.166687378	3.66779E-05	Pentatricopeptide repeat-containing	F:GO:0008568; F:GO:0016787	F:microtubule-severing ATPase activity; F:hydrolase activity
Cs2g29200	1747.275085	2857.575157	636.9750135	0.222907528	-2.165482757	5.17759E-12	uncharacterized protein LOC100801587	C:GO:0044444; C:GO:0044425; P:GO:0048193	C:cytoplasmic part; C:membrane part; P:Golgi vesicle transport
Cs3g03640	11.87793222	19.4256954	4.330169041	0.222909345	-2.165470994	0.00309494	geranylgeranyl pyrophosphate synthase 1	P:GO:0008299; F:GO:0016740	P:isoprenoid biosynthetic process; F:transferase activity
orange1.1t01118	125.9503949	205.9477153	45.95307447	0.223129809	-2.164044829	1.21693E-09	UDP-glycosyltransferase 73C6-like	F:GO:0016757	F:transferase activity, transferring glycosyl groups
orange1.1t05866	90.01051861	147.1570049	32.86403229	0.223326319	-2.162774809	2.61554E-08	KH domain-containing At3g08620 isoform X1	F:GO:0003676; F:GO:0003723	F:nucleic acid binding; F:RNA binding
Cs2g30865	293.7862649	480.2473324	107.3251975	0.223479008	-2.161788773	1.22738E-10	Receptor kinase
orange1.1t02410	8.502542587	13.89840953	3.106675641	0.223527421	-2.161476271	0.005539126	---NA---
Cs7g07200	1268.343785	2072.533089	464.1544806	0.223955161	-2.158718185	3.98756E-12	F-box AFR
Cs3g02670	10.19955435	16.66647283	3.732635868	0.223960757	-2.158682134	0.003974919	caleosin-related family	F:GO:0005509; C:GO:0016021	F:calcium ion binding; C:integral component of membrane
orange1.1t04834	137.0693522	223.9736642	50.16504026	0.223977406	-2.15857489	4.07713E-09	PREDICTED: uncharacterized protein LOC100267751
Cs6g21510	70.38935999	114.9679804	25.81073958	0.224503723	-2.155188728	2.46865E-08	pentatricopeptide repeat-containing	F:GO:0016787	F:hydrolase activity
orange1.1t01541	45.88240893	74.93529379	16.82952406	0.224587417	-2.154650996	0.000245765	pentatricopeptide repeat-containing	P:GO:0008150; F:GO:0008270; C:GO:0005739	P:biological_process; F:zinc ion binding; C:mitochondrion
Cs1g11140	133.1450834	217.4107757	48.87939119	0.224825062	-2.153125226	2.83875E-09	aquaporin NIP6
orange1.1t03805	46.35543473	75.68835407	17.0225154	0.224902703	-2.152627096	2.09771E-06	---NA---
Cs1g19940	17.08399729	27.88504674	6.282947843	0.225316023	-2.14997818	0.000243527	pentatricopeptide repeat-containing At4g02750
Cs9g11810	434.1414716	708.1519208	160.1310224	0.226125239	-2.144806067	5.33071E-11	hypothetical protein VITISV_033611
Cs2g27910	18.40289285	30.01681138	6.788974311	0.226172401	-2.1445052	0.000219322	polygalacturonase 2	P:GO:0005975; P:GO:0008152; F:GO:0004650; P:GO:0071555; C:GO:0005576; F:GO:0016787; F:GO:0016798	P:carbohydrate metabolic process; P:metabolic process; F:polygalacturonase activity; P:cell wall organization; C:extracellular region; F:hydrolase activity; F:hydrolase activity, acting on glycosyl bonds
orange1.1t04420	18.20696918	29.69588601	6.718052359	0.226228386	-2.144148133	0.000329331	hypothetical protein VITISV_024048
Cs4g19200	1667.254951	2718.349847	616.1600549	0.226666945	-2.141354079	1.07597E-11	cytosolic NADP malic enzyme	P:GO:0006108; F:GO:0051287; F:GO:0046872; F:GO:0016491; F:GO:0004470; F:GO:0004471; P:GO:0055114	P:malate metabolic process; F:NAD binding; F:metal ion binding; F:oxidoreductase activity; F:malic enzyme activity; F:malate dehydrogenase (decarboxylating) (NAD+) activity; P:oxidation-reduction process
Cs6g13980	94.21711812	153.6050915	34.82914472	0.226744728	-2.140859087	5.8377E-09	PREDICTED: uncharacterized protein LOC100805043
Cs3g19080	109.5311659	178.5704891	40.49184272	0.226755512	-2.140790473	4.07774E-09	6-phosphogluconolactonase family expressed	P:GO:0005975; P:GO:0006098; F:GO:0017057; F:GO:0016787	P:carbohydrate metabolic process; P:pentose-phosphate shunt; F:6-phosphogluconolactonase activity; F:hydrolase activity
Cs3g16350	239.1230766	389.8293078	88.41684532	0.226809128	-2.140449393	4.03103E-10	At1g58440	F:GO:0016491; C:GO:0016020	F:oxidoreductase activity; C:membrane
orange1.1t04674	12.74489517	20.77352858	4.716261749	0.227032289	-2.139030598	0.002441902	---NA---
Cs5g19950	15.7979263	25.74760415	5.848248444	0.227137578	-2.138361688	0.001580483	hypothetical protein VITISV_040107
Cs7g22320	30.57042452	49.8234128	11.31743625	0.227150964	-2.138276667	1.74886E-05	Pentatricopeptide repeat-containing	C:GO:0016020	C:membrane
Cs7g13860	74.3506031	121.169713	27.53149316	0.227214313	-2.137874374	3.71446E-08	serine carboxypeptidase (carboxypeptidase D)
Cs8g13090	61.95150745	100.9403392	22.96267566	0.227487601	-2.136140177	0.00393621	Myosin XI K
Cs4g06230	48.10801996	78.35347306	17.86256687	0.227974156	-2.133057812	1.35108E-06	receptor kinase	F:GO:0005524; C:GO:0016021; F:GO:0004674; P:GO:0006468	F:ATP binding; C:integral component of membrane; F:protein serine/threonine kinase activity; P:protein phosphorylation
orange1.1t00493	5672.349852	9233.202059	2111.497644	0.228685307	-2.128564421	9.15545E-06	tetratricopeptide repeat-containing	C:GO:0005737	C:cytoplasm
Cs8g16670	79.57032602	129.4546225	29.68602958	0.229316103	-2.124590426	5.30527E-05	Receptor kinase ANXUR2	F:GO:0005524; C:GO:0016020; C:GO:0016021; F:GO:0004672; P:GO:0006468	F:ATP binding; C:membrane; C:integral component of membrane; F:protein kinase activity; P:protein phosphorylation
Cs7g08830	262.8852156	427.4560953	98.31433582	0.229998676	-2.120302541	1.43698E-10	probable polygalacturonase At1g80170-like
orange1.1t04825	7.146093929	11.61888623	2.673301631	0.230082435	-2.119777248	0.012531202	Rpp4 candidate
orange1.1t01708	339.4373431	551.8514298	127.0232564	0.230176547	-2.119187254	6.18545E-11	hypothetical protein MTR_8g091200, partial	F:GO:0061630; F:GO:0031625; C:GO:0005737; P:GO:0016567	F:ubiquitin protein ligase activity; F:ubiquitin protein ligase binding; C:cytoplasm; P:protein ubiquitination
orange1.1t01763	1624.044415	2640.328286	607.7605428	0.230183703	-2.119142399	2.53629E-08	RADIALIS-like 4	F:GO:0003677	F:DNA binding
orange1.1t04983	773.1134766	1256.80878	289.4181735	0.230280197	-2.118537743	2.26846E-11	hypothetical protein VITISV_011450
orange1.1t00793	19.07150869	30.99159101	7.151426369	0.230753767	-2.115573895	0.007229926	Cis-zeatin O-glucosyltransferase	F:GO:0035251; P:GO:0009812	F:UDP-glucosyltransferase activity; P:flavonoid metabolic process
Cs4g04520	1914.523682	3111.031798	718.0155654	0.230796601	-2.115306116	3.37779E-09	auxin response factor 19-like isoform X1	F:GO:0003677; C:GO:0005634; P:GO:0006351; P:GO:0006355; P:GO:0009725; P:GO:0009734	F:DNA binding; C:nucleus; P:transcription, DNA-templated; P:regulation of transcription, DNA-templated; P:response to hormone; P:auxin-activated signaling pathway
Cs7g14180	60.27034695	97.88310103	22.65759287	0.231476043	-2.11106521	5.16877E-07	tau class glutathione S-transferase	P:GO:0009407; C:GO:0005737; P:GO:0006749; F:GO:0004364	P:toxin catabolic process; C:cytoplasm; P:glutathione metabolic process; F:glutathione transferase activity
Cs7g21990	1336.339703	2169.859616	502.81979	0.23172918	-2.10948837	1.69267E-08	uncharacterized transmembrane DDB_G0289901-like isoform X1
Cs2g01010	38.76840546	62.94507886	14.59173206	0.231816884	-2.108942446	0.000141778	probable LRR receptor-like serine threonine- kinase At4g08850	C:GO:0016020	C:membrane
Cs1g25570	9.176171908	14.88321612	3.469127698	0.233089923	-2.10104146	0.008726095	uncharacterized membrane YMR155W-like	C:GO:0016021	C:integral component of membrane
orange1.1t01391	44.00967736	71.28306786	16.73628685	0.234786287	-2.090579945	1.9648E-06	Receptor kinase	C:GO:0016020; C:GO:0016021	C:membrane; C:integral component of membrane
Cs7g03210	12.42972827	20.11782363	4.741632907	0.235693134	-2.085018361	0.004965515	pentatricopeptide repeat-containing mitochondrial
Cs8g03680	464.0907939	751.138596	177.0429918	0.2356995	-2.084979394	1.28595E-07	alpha tubulin	F:GO:0005525; C:GO:0005737; F:GO:0003924; F:GO:0005200; C:GO:0005874; P:GO:0007017	F:GTP binding; C:cytoplasm; F:GTPase activity; F:structural constituent of cytoskeleton; C:microtubule; P:microtubule-based process
Cs1g11380	107.1971821	173.4986085	40.89575566	0.235712298	-2.084901066	1.42672E-08	CTV.15
Cs5g18470	137.2543147	222.1198612	52.38876813	0.235858099	-2.084008956	9.3364E-08	clathrin assembly At1g33340-like	P:GO:0048268; F:GO:0030276; C:GO:0030136; F:GO:0005545	P:clathrin coat assembly; F:clathrin binding; C:clathrin-coated vesicle; F:1-phosphatidylinositol binding
Cs3g23980	562.6348509	910.5139561	214.7557457	0.235862113	-2.0839844	2.83661E-06	CST complex subunit CTC1	C:GO:0000781; P:GO:0000723	C:chromosome, telomeric region; P:telomere maintenance
Cs9g05060	3954.618059	6398.337759	1510.898358	0.2361392	-2.082290542	5.68257E-11	Helicase swr1	C:GO:0005634; F:GO:0005524; F:GO:0042393; P:GO:0006355	C:nucleus; F:ATP binding; F:histone binding; P:regulation of transcription, DNA-templated
Cs3g12860	41.91106769	67.80902213	16.01311324	0.236150187	-2.082223418	3.42919E-06	putative polyprotein
Cs6g11230	1647.237707	2664.878984	629.5964308	0.236257044	-2.081570752	7.42521E-11	hypothetical protein VITISV_033604
Cs9g18920	317.0332124	512.6670212	121.3994036	0.236799713	-2.078260762	3.68465E-11	probable membrane-associated kinase regulator 6-like	P:GO:0016310; F:GO:0016301	P:phosphorylation; F:kinase activity
orange1.1t00562	17.78617571	28.75535517	6.816996248	0.237068755	-2.076622563	0.000362572	DUF4228 domain
Cs8g05940	14.98503747	24.21373831	5.756336622	0.23773019	-2.072602965	0.009290113	abscisic acid 8 -hydroxylase 4	F:GO:0016705; F:GO:0046872; F:GO:0004497	F:oxidoreductase activity, acting on paired donors, with incorporation or reduction of molecular oxygen; F:metal ion binding; F:monooxygenase activity
Cs5g02540	851.2385213	1374.77907	327.6979729	0.238364098	-2.068761139	1.63246E-10	COP1-interactive 1	C:GO:0009507; C:GO:0005856; F:GO:0005515; P:GO:0071215; C:GO:0005774; C:GO:0005886	C:chloroplast; C:cytoskeleton; F:protein binding; P:cellular response to abscisic acid stimulus; C:vacuolar membrane; C:plasma membrane
Cs8g10260	496.9008082	802.5050038	191.2966126	0.238374355	-2.06869906	2.63295E-10	chaperone -domain
Cs8g01970	579.5021697	935.8585083	223.1458312	0.23843971	-2.068303572	1.90852E-10	chloroplast signal recognition particle component CAO	F:GO:0042802; C:GO:0080085; C:GO:0009941; P:GO:0009644; P:GO:0045038; C:GO:0009535	F:identical protein binding; C:signal recognition particle, chloroplast targeting; C:chloroplast envelope; P:response to high light intensity; P:protein import into chloroplast thylakoid membrane; C:chloroplast thylakoid membrane
Cs2g04600	26.07883857	42.11539687	10.04228026	0.238446768	-2.068260868	5.97032E-05	leucine-rich repeat family	C:GO:0016021; P:GO:0016310; F:GO:0016301	C:integral component of membrane; P:phosphorylation; F:kinase activity
Cs9g18060	28.87494976	46.61893771	11.13096182	0.23876481	-2.06633787	6.92247E-05	cyclic nucleotide-gated ion channel 1	C:GO:0005887; F:GO:0005249; P:GO:0006811; P:GO:0042391; P:GO:0055085	C:integral component of plasma membrane; F:voltage-gated potassium channel activity; P:ion transport; P:regulation of membrane potential; P:transmembrane transport
Cs9g12220	1103.739436	1781.67601	425.8028625	0.238990063	-2.064977459	1.22551E-07	Receptor kinase	C:GO:0016020; C:GO:0016021; P:GO:0016310; F:GO:0016301	C:membrane; C:integral component of membrane; P:phosphorylation; F:kinase activity
Cs4g03880	60.86625699	98.25015284	23.48236115	0.239005849	-2.064882173	3.39218E-07	pentatricopeptide repeat-containing At2g34400
Cs7g16590	15.76264898	25.43453122	6.090766742	0.23946841	-2.062092745	0.013108861	hypothetical protein SCHCODRAFT_109413	P:GO:0006508; F:GO:0008234	P:proteolysis; F:cysteine-type peptidase activity
Cs6g01020	10.71656194	17.29208005	4.141043837	0.239476328	-2.06204504	0.008675192	disease resistance RPP13 1 isoform X1
Cs9g18260	1667.320354	2690.30794	644.3327675	0.239501493	-2.061893447	4.6716E-11	cyclic nucleotide-gated ion channel 1	F:GO:0005216; F:GO:0005249; C:GO:0005887; P:GO:0006811; P:GO:0042391; P:GO:0055085; P:GO:0071805; P:GO:0034220; C:GO:0016020; C:GO:0016021; P:GO:0006810; C:GO:0005886	F:ion channel activity; F:voltage-gated potassium channel activity; C:integral component of plasma membrane; P:ion transport; P:regulation of membrane potential; P:transmembrane transport; P:potassium ion transmembrane transport; P:ion transmembrane transport; C:membrane; C:integral component of membrane; P:transport; C:plasma membrane
orange1.1t03520	13.2072339	21.30905744	5.105410354	0.239588746	-2.06136795	0.006485357	disease resistance At4g11170-like
Cs1g14030	221.215312	356.738743	85.69188111	0.240209068	-2.057637478	9.36333E-10	probable disease resistance At5g63020
Cs4g12405	95.82605116	154.4897928	37.16230955	0.24054864	-2.055599452	1.95867E-08	---NA---
Cs9g09500	165.4446824	266.4521446	64.43722028	0.241834121	-2.04791028	6.43058E-07	cyclopropane fatty acid synthase	F:GO:0016491; P:GO:0055114	F:oxidoreductase activity; P:oxidation-reduction process
Cs4g10640	177.9254249	286.5166	69.33424978	0.241990341	-2.04697863	1.09677E-08	Receptor kinase
Cs3g03540	259.1698891	417.2070559	101.1327223	0.242404151	-2.044513689	1.29785E-06	disease resistance RPP13 1
Cs7g02040	7938.33511	12776.04308	3100.627143	0.242690724	-2.042809128	3.00483E-11	unknown	C:GO:0005802; C:GO:0005768; P:GO:0008152; F:GO:0008168; P:GO:0006694; F:GO:0016740; C:GO:0005774; F:GO:0008757; P:GO:0032259	C:trans-Golgi network; C:endosome; P:metabolic process; F:methyltransferase activity; P:steroid biosynthetic process; F:transferase activity; C:vacuolar membrane; F:S-adenosylmethionine-dependent methyltransferase activity; P:methylation
Cs1g22640	3920.354499	6309.27228	1531.436718	0.242727949	-2.04258786	1.0608E-10	CLK4-associating serine arginine rich -like
Cs3g12270	185.7171741	298.8546384	72.57970972	0.242859572	-2.041805743	2.98493E-09	homolog subfamily B member
Cs5g10770	1746.594117	2810.548958	682.6392762	0.242884677	-2.041656617	4.51944E-11	DOF domain class transcription factor	F:GO:0003677; P:GO:0006355	F:DNA binding; P:regulation of transcription, DNA-templated
Cs7g05200	16.5161126	26.57462511	6.457600087	0.242998728	-2.040979336	0.000657449	pentatricopeptide repeat-containing At4g21065-like	F:GO:0008270	F:zinc ion binding
Cs4g02590	89.17443482	143.4602163	34.88865332	0.243193927	-2.039820895	5.92975E-07	transcription factor	F:GO:0046983	F:protein dimerization activity
Cs3g12170	116.7735216	187.8461699	45.70087333	0.243288822	-2.039258061	2.67746E-08	hypothetical protein VITISV_031269
Cs1g19890	12.49902976	20.10582013	4.892239382	0.243324537	-2.039046283	0.001820725	peroxidase 17	F:GO:0004601; P:GO:0006979; F:GO:0046872; P:GO:0098869; P:GO:0055114; C:GO:0005576; F:GO:0020037; P:GO:0042744	F:peroxidase activity; P:response to oxidative stress; F:metal ion binding; P:cellular oxidant detoxification; P:oxidation-reduction process; C:extracellular region; F:heme binding; P:hydrogen peroxide catabolic process
Cs4g14560	22.33949506	35.93285571	8.7461344	0.243402152	-2.038586173	0.000170194	5 -nucleotidase surE	F:GO:0008253; F:GO:0008252; P:GO:0016311; F:GO:0016787	F:5'-nucleotidase activity; F:nucleotidase activity; P:dephosphorylation; F:hydrolase activity
Cs1g04340	790.9839417	1272.182118	309.7857653	0.243507404	-2.037962455	2.62646E-10	brassinosteroid receptor precursor	F:GO:0005524; P:GO:0001578; C:GO:0016021; F:GO:0004674; P:GO:0006468; P:GO:0009647	F:ATP binding; P:microtubule bundle formation; C:integral component of membrane; F:protein serine/threonine kinase activity; P:protein phosphorylation; P:skotomorphogenesis
Cs3g10010	1446.147209	2325.743806	566.5506117	0.243599751	-2.037415437	1.11348E-10	Receptor kinase	C:GO:0016020; C:GO:0016021	C:membrane; C:integral component of membrane
Cs6g11250	45.56288887	73.25790932	17.86786843	0.243903608	-2.035616993	1.6004E-06	pentatricopeptide repeat-containing At4g02750-like
Cs5g06970	17.5676101	28.2442461	6.890974096	0.24397798	-2.035177153	0.000326425	PREDICTED: uncharacterized protein LOC104882363	C:GO:0005634; C:GO:0016021	C:nucleus; C:integral component of membrane
Cs1g07260	189.7834098	305.0825326	74.48428695	0.244144712	-2.034191566	2.53856E-09	hypothetical protein VITISV_027858	C:GO:0016020; C:GO:0016021	C:membrane; C:integral component of membrane
Cs2g24900	93.89584865	150.8794533	36.91224403	0.244647255	-2.031225001	1.71991E-07	ankyrin repeat domain-containing 50-like isoform X1
orange1.1t04063	751.4715984	1207.512867	295.4303297	0.244660192	-2.031148712	7.24143E-10	probable inactive receptor kinase At5g67200	F:GO:0005524; C:GO:0016020; C:GO:0016021; F:GO:0004672; P:GO:0006468	F:ATP binding; C:membrane; C:integral component of membrane; F:protein kinase activity; P:protein phosphorylation
Cs1g09540	63.27928664	101.679797	24.87877628	0.244677675	-2.031045625	4.3622E-07	pentatricopeptide repeat-containing At2g13600	F:GO:0008270; C:GO:0005739; P:GO:0010182; P:GO:0080156	F:zinc ion binding; C:mitochondrion; P:sugar mediated signaling pathway; P:mitochondrial mRNA modification
Cs2g02820	94.49603841	151.7891129	37.20296391	0.245096392	-2.028578849	6.53028E-08	mitogen-activated kinase kinase kinase A-like	F:GO:0000166; F:GO:0004702; C:GO:0005737; P:GO:0006468	F:nucleotide binding; F:signal transducer, downstream of receptor, with serine/threonine kinase activity; C:cytoplasm; P:protein phosphorylation
Cs3g13870	453.6143149	728.5032893	178.7253404	0.245332235	-2.027191287	2.98497E-10	Acyl- synthetase	P:GO:0001676; F:GO:0003824; P:GO:0008152; F:GO:0016874; F:GO:0004467	P:long-chain fatty acid metabolic process; F:catalytic activity; P:metabolic process; F:ligase activity; F:long-chain fatty acid-CoA ligase activity
Cs8g13530	338.4862133	543.4955462	133.4768803	0.245589649	-2.02567834	6.23066E-10	expressed protein
Cs7g15150	221.3075529	355.3102877	87.30481819	0.245714299	-2.02494628	0.006661332	hypothetical protein
Cs7g22610	2409.882095	3868.330552	951.4336377	0.245954586	-2.023536142	2.56067E-10	two-component response regulator-like APRR2	F:GO:0003677; C:GO:0005634; P:GO:0006351; P:GO:0000160; P:GO:0006355	F:DNA binding; C:nucleus; P:transcription, DNA-templated; P:phosphorelay signal transduction system; P:regulation of transcription, DNA-templated
orange1.1t01318	2203.203164	3535.560079	870.8462492	0.246310692	-2.021448841	1.45685E-10	proline rich 3	F:GO:0000166; F:GO:0003676	F:nucleotide binding; F:nucleic acid binding
Cs3g11530	81.98182458	131.5027233	32.46092588	0.246846035	-2.018316621	1.25623E-07	cysteine synthase-like	P:GO:0008652	P:cellular amino acid biosynthetic process
Cs2g11760	242.4242072	388.6991119	96.14930261	0.247361776	-2.015305513	3.41834E-10	unnamed protein product	P:GO:0008150; C:GO:0009507; F:GO:0003674	P:biological_process; C:chloroplast; F:molecular_function
Cs9g09780	100.0185217	160.3542844	39.68275905	0.247469278	-2.014678659	7.14119E-05	phosphate transporter PHO1-2	C:GO:0016020; C:GO:0005794	C:membrane; C:Golgi apparatus
Cs5g27770	21.47703762	34.42854899	8.525526245	0.247629554	-2.013744586	0.000286286	predicted protein
orange1.1t03726	10.729043	17.1988389	4.259247089	0.247647362	-2.01364084	0.005622575	unknown
Cs4g10900	1111.544194	1781.465942	441.6224457	0.247898338	-2.012179498	4.16455E-11	DNA binding	F:GO:0000166; C:GO:0005634; F:GO:0008143; C:GO:0005829; F:GO:0003729; P:GO:0006397	F:nucleotide binding; C:nucleus; F:poly(A) binding; C:cytosol; F:mRNA binding; P:mRNA processing
Cs6g10190	24.56594525	39.3561743	9.775716192	0.248390916	-2.009315681	6.54533E-05	F-box family
Cs2g23530	438.8780298	702.9865354	174.7695243	0.248610059	-2.008043422	0.000106315	---NA---
Cs8g06820	3872.744047	6202.962251	1542.525843	0.248675678	-2.007662686	1.12813E-10	mannitol transporter	F:GO:0022891; P:GO:0055085; C:GO:0016021	F:substrate-specific transmembrane transporter activity; P:transmembrane transport; C:integral component of membrane
orange1.1t04237	160.5941309	257.1849269	64.00333483	0.248861143	-2.006587109	7.83608E-06	histone acetyltransferase of the CBP family 13	C:GO:0005634; F:GO:0003677; P:GO:0009294	C:nucleus; F:DNA binding; P:DNA mediated transformation
orange1.1t02924	1272.038214	2036.984773	507.0916546	0.24894229	-2.006116759	1.57308E-10	hypothetical protein VITISV_031344
orange1.1t02572	14.9171798	23.88278598	5.951573619	0.249199303	-2.004628062	0.00078364	---NA---
Cs9g05750	2593.503546	4152.254689	1034.752404	0.249202537	-2.004609338	4.27619E-10	mitogen-activated kinase 16	C:GO:0005634; F:GO:0004672; P:GO:0016310	C:nucleus; F:protein kinase activity; P:phosphorylation
Cs3g03320	21.71951597	34.77258207	8.666449875	0.249232279	-2.004437166	0.000258516	---NA---
Cs1g18400	1196.794103	1916.01228	477.5759273	0.24925515	-2.004304784	6.28088E-11	calcineurin B 06
orange1.1t01112	1268.295861	2029.410507	507.1812145	0.249915536	-2.000487506	1.41809E-09	general transcription factor IIH subunit 2	F:GO:0008270; P:GO:0006351; C:GO:0000439; P:GO:0006289; C:GO:0005675; P:GO:0006357	F:zinc ion binding; P:transcription, DNA-templated; C:core TFIIH complex; P:nucleotide-excision repair; C:holo TFIIH complex; P:regulation of transcription from RNA polymerase II promoter
Cs9g06940	96.57695256	154.5212026	38.63270254	0.250015544	-1.999910301	3.63152E-08	50S ribosomal L18	F:GO:0003735; F:GO:0008097; C:GO:0005840; C:GO:0005622; P:GO:0006412	F:structural constituent of ribosome; F:5S rRNA binding; C:ribosome; C:intracellular; P:translation
Cs4g05640	85.6204594	136.9519343	34.28898452	0.2503724	-1.997852558	1.37571E-07	U-box domain-containing 51-like isoform X2	F:GO:0005524; F:GO:0004672; P:GO:0006468; P:GO:0006950	F:ATP binding; F:protein kinase activity; P:protein phosphorylation; P:response to stress
orange1.1t02182	151.9209919	242.9963694	60.84561437	0.250397216	-1.997709573	2.31329E-05	hypothetical protein SORBIDRAFT_02g029940	C:GO:0009534	C:chloroplast thylakoid
Cs7g13600	196.9202037	314.9567599	78.88364743	0.250458658	-1.99735561	5.88457E-09	RNA helicase	P:GO:0009616; P:GO:0035194; F:GO:0004386	P:virus induced gene silencing; P:posttranscriptional gene silencing by RNA; F:helicase activity
Cs1g11580	202.688612	323.9305258	81.44669815	0.251432612	-1.991756309	1.72674E-08	hypothetical protein VITISV_038839
Cs7g02805	38.95584335	62.23605948	15.67562722	0.25187371	-1.989227548	8.54606E-06	cytochrome c heme attachment	C:GO:0016021; P:GO:0017004; C:GO:0009535; F:GO:0020037	C:integral component of membrane; P:cytochrome complex assembly; C:chloroplast thylakoid membrane; F:heme binding
Cs4g12920	421.8902224	674.0140047	169.7664401	0.251873758	-1.989227277	1.16367E-09	probable LRR receptor-like serine threonine- kinase At4g08850-like isoform X2
Cs4g15360	650.2595791	1038.801829	261.7173296	0.251941537	-1.988839098	1.61978E-10	probable phosphatase 2C 6-like
Cs1g09500	1083.324503	1730.422714	436.2262916	0.252092329	-1.987975878	4.42753E-10	2-oxoisovalerate dehydrogenase subunit alpha	F:GO:0016624; P:GO:0008152; C:GO:0005739; P:GO:0055114	F:oxidoreductase activity, acting on the aldehyde or oxo group of donors, disulfide as acceptor; P:metabolic process; C:mitochondrion; P:oxidation-reduction process
Cs1g18450	368.8305674	589.0912823	148.5698525	0.25220175	-1.987349807	6.89144E-05	Multidrug resistance ABC transporter family	F:GO:0000166; F:GO:0016887; F:GO:0005524; F:GO:0042626; P:GO:0055085; C:GO:0016020; C:GO:0016021; P:GO:0006810	F:nucleotide binding; F:ATPase activity; F:ATP binding; F:ATPase activity, coupled to transmembrane movement of substances; P:transmembrane transport; C:membrane; C:integral component of membrane; P:transport
Cs5g24260	55.09021903	87.98637675	22.1940613	0.252244292	-1.987106472	2.93657E-06	TMV resistance N-like	P:GO:0007165; F:GO:0043531	P:signal transduction; F:ADP binding
orange1.1t04479	8.299706928	13.25154531	3.347868549	0.25263986	-1.984845819	0.011779668	Receptor kinase	F:GO:0005524; C:GO:0016021; F:GO:0004672; P:GO:0006468	F:ATP binding; C:integral component of membrane; F:protein kinase activity; P:protein phosphorylation
Cs5g19060	690.2295364	1101.965939	278.4931342	0.252723904	-1.984365966	7.01363E-07	probable sucrose-phosphate synthase 4-like isoform X1
Cs5g27270	1380.191207	2203.273667	557.1087466	0.252854992	-1.983617831	4.22886E-10	probable polyribonucleotide nucleotidyltransferase chloroplastic	P:GO:0016070	P:RNA metabolic process
Cs1g08470	8.776155916	14.00920629	3.543105547	0.252912654	-1.983288872	0.010906336	hypothetical protein VITISV_041073
orange1.1t04652	26.3615775	42.08028567	10.64286933	0.252918181	-1.983257343	0.000127545	Cc-nbs-lrr resistance
Cs9g12030	85.75777546	136.891326	34.62422488	0.252932205	-1.983177355	0.003462055	receptor like 9	P:GO:0007165	P:signal transduction
Cs7g32480	581.5153389	928.1551837	234.8754941	0.253056276	-1.982469841	1.14519E-10	Ribosomal RNA large subunit methyltransferase N	F:GO:0008649; C:GO:0005737; P:GO:0070475; F:GO:0008175; F:GO:0051536; P:GO:0030488	F:rRNA methyltransferase activity; C:cytoplasm; P:rRNA base methylation; F:tRNA methyltransferase activity; F:iron-sulfur cluster binding; P:tRNA methylation
Cs5g05965	77.03338698	122.9401038	31.12667012	0.25318565	-1.981732455	2.79677E-07	---NA---
Cs4g07380	9.646832057	15.39116241	3.902501708	0.253554709	-1.979631026	0.006351027	flavonoid 3 -monooxygenase
orange1.1t03110	410.4010929	654.4859405	166.3162454	0.254117369	-1.976433106	1.71263E-08	hypothetical protein VITISV_000078
orange1.1t04909	1935.137379	3085.825846	784.4489121	0.254210364	-1.975905245	5.52271E-10	Receptor kinase	C:GO:0016020; C:GO:0016021	C:membrane; C:integral component of membrane
Cs9g03490	25.32062706	40.36083684	10.28041727	0.254712689	-1.973057265	0.000202	kinesin motor -related	F:GO:0003777; C:GO:0005739	F:microtubule motor activity; C:mitochondrion
Cs8g06810	3524.874414	5617.830997	1431.91783	0.254888022	-1.972064517	4.07595E-10	mannitol transporter	F:GO:0022891; P:GO:0055085; C:GO:0016021	F:substrate-specific transmembrane transporter activity; P:transmembrane transport; C:integral component of membrane
orange1.1t03741	25.70511864	40.95557288	10.4546644	0.25526842	-1.969913024	5.72603E-05	LIM domain-containing WLIM2b	F:GO:0008270	F:zinc ion binding
orange1.1t00309	2159.862747	3441.019718	878.7057749	0.255362028	-1.969384079	1.85307E-10	homeobox-leucine zipper ANTHOCYANINLESS 2	F:GO:0003677	F:DNA binding
Cs6g08590	47.60376857	75.77165722	19.43587991	0.256505937	-1.962935878	0.001954037	conserved hypothetical protein	C:GO:0005634; F:GO:0008270	C:nucleus; F:zinc ion binding
Cs9g16640	64.74687199	103.0412495	26.45249444	0.256717524	-1.961746315	0.000530247	UDP-glycosyltransferase 76C4	F:GO:0016740	F:transferase activity
orange1.1t00033	27.51315859	43.77847749	11.24783968	0.256926242	-1.960573845	0.00011161	PREDICTED: serpin-ZX	C:GO:0005615	C:extracellular space
Cs5g04920	247.6643556	394.0577948	101.2709164	0.256995085	-1.960187327	1.05771E-09	S-adenosyl-L-methionine-dependent methyltransferases superfamily	F:GO:0008649; C:GO:0005737; P:GO:0031167; F:GO:0008168; P:GO:0006364; F:GO:0016740; P:GO:0032259	F:rRNA methyltransferase activity; C:cytoplasm; P:rRNA methylation; F:methyltransferase activity; P:rRNA processing; F:transferase activity; P:methylation
Cs9g06930	5729.873946	9116.654598	2343.093294	0.257012402	-1.960090119	2.65178E-10	hydroxyproline-rich glyco family	C:GO:0005634; F:GO:0005515; P:GO:0009908; P:GO:0030154	C:nucleus; F:protein binding; P:flower development; P:cell differentiation
Cs8g12980	346.4436409	551.1705885	141.7166932	0.257119477	-1.959489198	1.24882E-09	hypothetical protein VITISV_022626	F:GO:0005524; C:GO:0016020; C:GO:0016021; F:GO:0004672; P:GO:0006468	F:ATP binding; C:membrane; C:integral component of membrane; F:protein kinase activity; P:protein phosphorylation
Cs5g28460	1590.166896	2529.645759	650.688034	0.257224962	-1.958897442	7.04051E-10	catalytic coenzyme binding
orange1.1t03820	33.46977668	53.23463892	13.70491445	0.25744355	-1.957671967	3.2833E-05	pentatricopeptide repeat-containing At4g02750	F:GO:0008270	F:zinc ion binding
orange1.1t02892	327.4419564	520.6797727	134.2041402	0.257747943	-1.955967183	6.7434E-10	Cyclin-like F-box FAR1 Zinc SWIM-type	F:GO:0008270; P:GO:0006355; C:GO:0009536	F:zinc ion binding; P:regulation of transcription, DNA-templated; C:plastid
Cs4g08420	1814.299342	2884.862388	743.7362964	0.257806507	-1.955639415	4.30118E-10	kinase G11A-like isoform X1	F:GO:0005524; C:GO:0005737; C:GO:0005730; F:GO:0004674; P:GO:0006468; C:GO:0005886; P:GO:0035556	F:ATP binding; C:cytoplasm; C:nucleolus; F:protein serine/threonine kinase activity; P:protein phosphorylation; C:plasma membrane; P:intracellular signal transduction
Cs5g06400	1875.13256	2981.526495	768.7386249	0.257833907	-1.955486094	7.74343E-10	E3 ubiquitin- ligase RGLG2	F:GO:0008270	F:zinc ion binding
Cs7g01260	13.50132642	21.46651925	5.536133584	0.257896193	-1.95513762	0.006380236	DNA-binding bromodomain-containing	F:GO:0003677; C:GO:0005634	F:DNA binding; C:nucleus
Cs9g12910	207.6272478	330.0884155	85.16608012	0.258009903	-1.954501653	1.7722E-08	hypothetical protein VITISV_000078
Cs5g06050	370.8783649	589.5601074	152.1966224	0.258152851	-1.953702565	3.10956E-09	L-type lectin-domain containing receptor kinase -like
Cs8g02400	35.22411884	55.9768445	14.47139319	0.258524633	-1.951626343	2.76435E-05	pentatricopeptide repeat-containing	C:GO:0009507	C:chloroplast
orange1.1t05715	331.4353738	526.526764	136.3439836	0.258949768	-1.949255827	5.3386E-09	mannitol transporter
Cs1g26670	2333.671347	3706.98766	960.3550335	0.259066153	-1.948607553	4.82821E-10	glutamate receptor	P:GO:0006811; C:GO:0016021; P:GO:0009611; P:GO:0009864; P:GO:0035235; F:GO:0004970	P:ion transport; C:integral component of membrane; P:response to wounding; P:induced systemic resistance, jasmonic acid mediated signaling pathway; P:ionotropic glutamate receptor signaling pathway; F:ionotropic glutamate receptor activity
orange1.1t03522	10.65288236	16.92087719	4.384887525	0.259140674	-1.948192618	0.004628999	Rj2 Rfg1	F:GO:0000166; F:GO:0005524; P:GO:0007165; F:GO:0043531; P:GO:0006952	F:nucleotide binding; F:ATP binding; P:signal transduction; F:ADP binding; P:defense response
Cs7g06740	32.98929775	52.39759099	13.58100452	0.259191391	-1.947910292	4.54458E-05	aspartyl protease family	F:GO:0003677; C:GO:0016020; C:GO:0005576	F:DNA binding; C:membrane; C:extracellular region
Cs5g16540	3504.183356	5565.546756	1442.819956	0.259241368	-1.947632141	1.26842E-09	Myb G	F:GO:0003677; C:GO:0005634; P:GO:0006351; P:GO:0006355	F:DNA binding; C:nucleus; P:transcription, DNA-templated; P:regulation of transcription, DNA-templated
Cs3g12960	961.8828173	1527.666385	396.0992492	0.259283868	-1.947395647	3.79279E-10	UDP-glycosyltransferase 76F1 isoform X2
Cs2g29830	30.09961515	47.80014455	12.39908574	0.259394315	-1.946781235	0.000102423	probable LRR receptor-like serine threonine- kinase At4g08850	C:GO:0016020	C:membrane
Cs3g08060	143.2350824	227.4478189	59.02234585	0.259498403	-1.946202433	4.05266E-08	Cc-nbs-lrr resistance	F:GO:0000166; F:GO:0005524; F:GO:0043531; P:GO:0006952	F:nucleotide binding; F:ATP binding; F:ADP binding; P:defense response
Cs1g23630	1092.83991	1734.103203	451.5766177	0.26040931	-1.94114707	8.62304E-10	GNS1 SUR4 membrane family	C:GO:0016021	C:integral component of membrane
Cs4g18620	518.149625	822.1448009	214.154449	0.260482641	-1.940740863	2.24613E-09	K(+) efflux antiporter 4-like isoform X1	P:GO:0006812; P:GO:0055085; C:GO:0016020	P:cation transport; P:transmembrane transport; C:membrane
Cs9g18780	665.7376165	1056.244721	275.2305118	0.260574568	-1.940231811	1.76905E-07	glycosyltransferase UGT88A4
Cs7g28050	2493.455486	3955.956901	1030.954071	0.260608014	-1.940046646	8.33535E-10	PREDICTED: uncharacterized protein LOC100803295 isoform X1
Cs6g22290	478.548594	758.9857109	198.111477	0.261021353	-1.937760264	2.25442E-09	LONGIFOLIA 1-like isoform X1	P:GO:0051513	P:regulation of monopolar cell growth
Cs3g27270	11.57505385	18.3568122	4.793295494	0.261118077	-1.937225759	0.006082099	U-box domain-containing 15	F:GO:0004842; P:GO:0016567	F:ubiquitin-protein transferase activity; P:protein ubiquitination
orange1.1t03514	26.89815416	42.6500633	11.14624502	0.261341816	-1.935990111	0.000305119	TIR-NBS-LRR type disease resistance	P:GO:0007165	P:signal transduction
Cs4g02200	984.4565331	1560.662657	408.2504088	0.261587863	-1.934632492	9.59544E-07	clustered mitochondria -like
Cs7g28070	1247.790366	1977.092547	518.4881852	0.262247807	-1.930997384	7.28107E-10	Leukocyte receptor cluster member	C:GO:0005634	C:nucleus
Cs1g22230	623.9397594	988.347941	259.5315777	0.262591307	-1.929108937	2.30728E-09	isoflavone 3 -hydroxylase
Cs9g18090	94.6924112	149.9939986	39.39082382	0.262615999	-1.928973283	0.002302792	cyclic nucleotide-gated ion channel 1	C:GO:0016020; P:GO:0006810	C:membrane; P:transport
orange1.1t03801	798.9346467	1264.692045	333.1772486	0.263445358	-1.924424335	1.62283E-09	RGH3 splicing factor	F:GO:0000166; F:GO:0003676; C:GO:0089701; F:GO:0003723; F:GO:0046872; P:GO:0000398	F:nucleotide binding; F:nucleic acid binding; C:U2AF; F:RNA binding; F:metal ion binding; P:mRNA splicing, via spliceosome
Cs7g12330	22.94640432	36.31059895	9.582209702	0.263895666	-1.921960436	0.0004269	verticillium wilt disease resistance
Cs1g21160	1334.618154	2111.876075	557.3602327	0.263917111	-1.921843204	5.8391E-10	homeobox-leucine zipper HAT22-like	F:GO:0003677; C:GO:0005634; F:GO:0003700; P:GO:0006355; F:GO:0043565	F:DNA binding; C:nucleus; F:transcription factor activity, sequence-specific DNA binding; P:regulation of transcription, DNA-templated; F:sequence-specific DNA binding
Cs2g14710	681.518552	1078.411333	284.6257706	0.263930619	-1.921769366	3.23351E-09	probable receptor kinase At1g30570	C:GO:0016020; F:GO:0004672; P:GO:0016310	C:membrane; F:protein kinase activity; P:phosphorylation
Cs3g16270	514.0247668	813.238558	214.8109756	0.264142635	-1.920610911	1.87937E-09	unknown
Cs6g21820	3395.066108	5369.866131	1420.266085	0.264488174	-1.918724881	1.14756E-09	DUF4336 domain
orange1.1t03293	72.22698069	114.2343985	30.21956283	0.264539957	-1.918442449	0.000838791	myb family transcription factor	C:GO:0005634; F:GO:0003700; F:GO:0005515; P:GO:0006351; P:GO:0010628; P:GO:0006355; F:GO:0043565; P:GO:0016036	C:nucleus; F:transcription factor activity, sequence-specific DNA binding; F:protein binding; P:transcription, DNA-templated; P:positive regulation of gene expression; P:regulation of transcription, DNA-templated; F:sequence-specific DNA binding; P:cellular response to phosphate starvation
Cs9g04400	1158.674	1831.881599	485.4664007	0.265009704	-1.915882905	1.13321E-09	translocase of chloroplast chloroplastic-like	F:GO:0005525; F:GO:0016817	F:GTP binding; F:hydrolase activity, acting on acid anhydrides
Cs8g07830	184.0417348	290.9653164	77.11815329	0.265042426	-1.915704782	3.88718E-08	C2H2 type zinc finger	F:GO:0046872; C:GO:0005739	F:metal ion binding; C:mitochondrion
Cs9g11660	693.0110392	1095.201182	290.8208966	0.265541073	-1.912993067	3.04853E-09	Alkaline ceramidase	F:GO:0016811; C:GO:0016021; P:GO:0006672	F:hydrolase activity, acting on carbon-nitrogen (but not peptide) bonds, in linear amides; C:integral component of membrane; P:ceramide metabolic process
orange1.1t00442	97.67049641	154.3419083	40.99908454	0.265638056	-1.912466247	4.04301E-07	calcium-dependent lipid-binding domain-containing	P:GO:0008150; C:GO:0005575; F:GO:0003674	P:biological_process; C:cellular_component; F:molecular_function
Cs5g05090	149.8695847	236.8261403	62.91302909	0.265650696	-1.9123976	0.000103092	hypothetical protein VITISV_021504	C:GO:0070449; F:GO:0005488; P:GO:0006368	C:elongin complex; F:binding; P:transcription elongation from RNA polymerase II promoter
Cs7g23640	950.2618508	1501.435591	399.0881103	0.265804349	-1.911563384	4.31271E-05	hypothetical protein VITISV_015730
orange1.1t02539	27.15843581	42.90446766	11.41240397	0.265995701	-1.910525164	0.00027103	---NA---
Cs3g08040	48.07332522	75.89925615	20.24739429	0.266766703	-1.906349492	0.000117286	hypothetical protein VITISV_021876
Cs1g09430	30.18923551	47.66023834	12.71823267	0.266852058	-1.905887959	6.85165E-05	hypothetical protein VITISV_019902
Cs3g18240	3515.15781	5548.426873	1481.888746	0.267082685	-1.904641646	1.77877E-09	cry1-2
orange1.1t01710	164.49061	259.6136468	69.36757328	0.267195404	-1.904032902	3.47568E-06	retrotransposon Ty1-copia subclass
Cs3g09270	260.8827351	411.6953491	110.0701212	0.267358185	-1.903154251	4.44538E-06	transcription factor KAN2	F:GO:0003677; C:GO:0005634; P:GO:0006351; P:GO:0006355	F:DNA binding; C:nucleus; P:transcription, DNA-templated; P:regulation of transcription, DNA-templated
orange1.1t05833	75.33922929	118.8785469	31.79991165	0.267499162	-1.902393724	0.000448895	pentatricopeptide repeat-containing At3g14730-like isoform X1
orange1.1t02578	458.6365791	723.5546386	193.7185196	0.267731709	-1.901140081	9.25894E-06	hypothetical protein VITISV_016786	C:GO:0016021	C:integral component of membrane
Cs5g29210	82.11872378	129.4836061	34.75384148	0.268403411	-1.897525091	4.63018E-07	probable leucine-rich repeat receptor kinase At1g35710-like
Cs9g08380	25.09626852	39.56892709	10.62360996	0.26848365	-1.897093862	0.000318871	hypothetical protein VITISV_032148
Cs4g19180	48.78626661	76.90837351	20.66415971	0.268685434	-1.896009983	3.72168E-06	TPR repeat	P:GO:0006336	P:DNA replication-independent nucleosome assembly
Cs5g04380	646.6970137	1019.424978	273.9690498	0.268748614	-1.89567078	3.23769E-09	calcium-dependent kinase 10-like	F:GO:0000166; F:GO:0043167; F:GO:0004672	F:nucleotide binding; F:ion binding; F:protein kinase activity
Cs5g32690	1122.949004	1769.372789	476.525218	0.269318722	-1.892613572	2.96429E-09	homeobox LUMINIDEPENDENS-like
Cs3g16680	170.013316	267.8737757	72.15285633	0.269353938	-1.892424938	1.01709E-07	Nucleotide binding site leucine-rich repeat disease resistance	F:GO:0043531; P:GO:0006952	F:ADP binding; P:defense response
orange1.1t00715	22.01787711	34.69035615	9.34539808	0.2693947	-1.892206628	0.000421128	AGAMOUS-LIKE 89	C:GO:0005634; F:GO:0003677; F:GO:0003700; P:GO:0006355	C:nucleus; F:DNA binding; F:transcription factor activity, sequence-specific DNA binding; P:regulation of transcription, DNA-templated
Cs5g30320	3971.643404	6256.205551	1687.081256	0.269665254	-1.890758453	1.39368E-10	Photosystem II reaction center W chloroplastic	C:GO:0009507; C:GO:0009523; C:GO:0016021; P:GO:0015979	C:chloroplast; C:photosystem II; C:integral component of membrane; P:photosynthesis
Cs5g05480	1288.607017	2029.33842	547.8756139	0.269977451	-1.889089179	9.36106E-06	serine threonine- kinase ATM	F:GO:0000166; F:GO:0005524; P:GO:0016310; F:GO:0016740; F:GO:0016301	F:nucleotide binding; F:ATP binding; P:phosphorylation; F:transferase activity; F:kinase activity
Cs4g17380	661.496179	1041.560982	281.4313757	0.270201535	-1.887892227	2.71537E-09	plant tudor-like RNA-binding
Cs9g06400	40.28945732	63.43687059	17.14204404	0.270222094	-1.887782455	4.58862E-05	fantastic four
Cs5g27030	29.99216352	47.21881306	12.76551397	0.270348049	-1.887110152	8.51799E-05	importin alpha	C:GO:0044428; C:GO:0005737; P:GO:0006606	C:nuclear part; C:cytoplasm; P:protein import into nucleus
Cs4g15340	476.1829822	749.3850546	202.9809098	0.270863301	-1.884363156	9.43686E-06	E3 ubiquitin- ligase CG7694	F:GO:0008270; F:GO:0046872	F:zinc ion binding; F:metal ion binding
Cs8g15520	1092.835007	1719.64017	466.0298444	0.271004279	-1.883612464	5.599E-10	Cu-Zn superoxide disumtase	C:GO:0009507; P:GO:0071486; F:GO:0046872; P:GO:0019430; P:GO:0055114; F:GO:0004784	C:chloroplast; P:cellular response to high light intensity; F:metal ion binding; P:removal of superoxide radicals; P:oxidation-reduction process; F:superoxide dismutase activity
Cs2g03840	8.751746563	13.76820648	3.735286647	0.271297983	-1.882049773	0.007978142	probable WRKY transcription factor 28-like	F:GO:0003700; P:GO:0006355; F:GO:0043565	F:transcription factor activity, sequence-specific DNA binding; P:regulation of transcription, DNA-templated; F:sequence-specific DNA binding
Cs1g09370	12.06689284	18.98241942	5.151366265	0.271375642	-1.881636859	0.012212596	hypothetical protein VITISV_034887
Cs9g02020	515.5419842	810.8077774	220.2761909	0.271674985	-1.880046361	1.65388E-07	class III peroxidase
Cs5g12950	947.2416422	1489.286737	405.1965472	0.272074233	-1.877927762	2.28961E-09	serine threonine kinase family	F:GO:0005524; F:GO:0004674; P:GO:0006468	F:ATP binding; F:protein serine/threonine kinase activity; P:protein phosphorylation
orange1.1t04550	1496.653732	2352.100631	641.2068325	0.272610289	-1.875088081	2.65989E-09	homogentisate 1,2-dioxygenase	P:GO:0006559; P:GO:1902000; C:GO:0005829; P:GO:0006572; P:GO:0055114; F:GO:0004411	P:L-phenylalanine catabolic process; P:homogentisate catabolic process; C:cytosol; P:tyrosine catabolic process; P:oxidation-reduction process; F:homogentisate 1,2-dioxygenase activity
Cs3g04355	120.3003873	189.0494072	51.55136744	0.272687274	-1.874680724	2.04718E-07	hypothetical protein SORBIDRAFT_03g011625
Cs6g18420	286.5581787	450.3007955	122.8155619	0.272741161	-1.874395651	1.31758E-08	hypothetical protein VITISV_036944
Cs1g04880	158.1207165	248.4487969	67.79263605	0.272863612	-1.873748081	1.7996E-08	hypothetical protein
Cs9g10730	207.8845303	326.4687487	89.30031196	0.273534028	-1.870207776	3.27824E-08	WAT1-related At5g07050 isoform X1	P:GO:0055085; F:GO:0022857; C:GO:0016020; C:GO:0016021; P:GO:0006810; C:GO:0005886	P:transmembrane transport; F:transmembrane transporter activity; C:membrane; C:integral component of membrane; P:transport; C:plasma membrane
Cs5g31230	1777.731	2791.686128	763.7758724	0.27358945	-1.869915496	9.20218E-05	TIME FOR COFFEE-like isoform X1
Cs1g24600	39.35756475	61.78493105	16.93019846	0.274018246	-1.867656132	2.75261E-05	pentatricopeptide repeat-containing	F:GO:0008270	F:zinc ion binding
Cs9g08490	109.53351	171.9491468	47.11787322	0.27402214	-1.867635631	9.51806E-07	P-loop nucleoside triphosphate hydrolase superfamily	F:GO:0003824; C:GO:0016020	F:catalytic activity; C:membrane
orange1.1t01992	2279.858785	3578.702667	981.0149022	0.274125848	-1.867089727	7.20679E-10	1,4-dihydroxy-2-naphthoate chloroplastic-like isoform X1	F:GO:0004659; P:GO:0042372; C:GO:0016020; C:GO:0016021	F:prenyltransferase activity; P:phylloquinone biosynthetic process; C:membrane; C:integral component of membrane
Cs1g23520	1536.210218	2410.216405	662.2040306	0.274748786	-1.86381499	0.000107223	BEL1-like homeodomain 2-like
Cs9g09040	1161.561491	1822.104974	501.0180079	0.274966599	-1.862671713	2.1788E-09	1-aminocyclopropane-1-carboxylate oxidase homolog 1	F:GO:0051213; F:GO:0016491; F:GO:0046872; P:GO:0055114	F:dioxygenase activity; F:oxidoreductase activity; F:metal ion binding; P:oxidation-reduction process
Cs3g10110	958.1313824	1502.945083	413.3176816	0.275005179	-1.862469306	7.69348E-09	receptor like 1	P:GO:0007165; C:GO:0016021	P:signal transduction; C:integral component of membrane
Cs9g12300	112.1012063	175.8404649	48.36194766	0.275033097	-1.862322854	3.37497E-05	wall-associated receptor kinase 5-like
orange1.1t06040	422.1812131	662.1420719	182.2203544	0.275198273	-1.861456681	5.83976E-05	Os12g0283800	C:GO:0043231; C:GO:0044444	C:intracellular membrane-bounded organelle; C:cytoplasmic part
Cs6g20420	30.56063812	47.91933237	13.20194388	0.275503502	-1.859857438	4.69403E-05	hypothetical protein ARALYDRAFT_355985	F:GO:0005524; F:GO:0004672; P:GO:0006468	F:ATP binding; F:protein kinase activity; P:protein phosphorylation
Cs8g04420	624.7631657	979.5346539	269.9916776	0.275632594	-1.859181595	1.77685E-09	Mpv17 PMP22 family	C:GO:0005778; C:GO:0016021	C:peroxisomal membrane; C:integral component of membrane
Cs4g20120	94.16429463	147.6336672	40.69492202	0.275647979	-1.859101071	3.15152E-07	RNA editing factor OTP81	C:GO:0009507; F:GO:0005488; P:GO:0031425	C:chloroplast; F:binding; P:chloroplast RNA processing
Cs2g05750	92.41679505	144.8921093	39.94148081	0.275663602	-1.859019303	5.03703E-06	dof zinc finger	F:GO:0003677; P:GO:0006355	F:DNA binding; P:regulation of transcription, DNA-templated
orange1.1t04608	53.57818852	83.99886951	23.15750754	0.275688324	-1.858889928	0.003201399	hypothetical protein VITISV_006248
Cs3g09510	171.7528532	269.1730563	74.33265016	0.276151897	-1.856466056	2.68617E-05	F-box family
orange1.1t03106	561.8847229	880.5035913	243.2658545	0.276280366	-1.855795055	1.49435E-08	hypothetical protein VITISV_039533
orange1.1t04439	46.18743172	72.37090771	20.00395572	0.276408799	-1.85512455	0.000363684	inactive disease resistance RPS4-like
Cs6g07310	180.2954362	282.4903123	78.10056011	0.276471641	-1.854796593	3.11392E-08	kDa class I heat shock	C:GO:0005737	C:cytoplasm
Cs9g09380	3123.87777	4894.03207	1353.72347	0.276606988	-1.85409049	3.34634E-09	heterogeneous nuclear ribonucleo 1-like isoform X1	F:GO:0097159; F:GO:1901363	F:organic cyclic compound binding; F:heterocyclic compound binding
Cs1g21810	463.7632514	726.5180602	201.0084426	0.276673704	-1.853742564	1.09734E-08	UPF0553 -like isoform X1
Cs2g26580	991.2224571	1552.585451	429.859463	0.276866863	-1.852735702	5.2185E-08	hypothetical protein MTR_4g078860
Cs5g04390	917.6057354	1437.155703	398.0557677	0.276974699	-1.852173902	5.5945E-07	pentatricopeptide repeat-containing At1g74750
Cs5g35000	14.9272624	23.37899074	6.475534061	0.276980907	-1.852141564	0.005879945	pentatricopeptide repeat-containing chloroplastic-like
orange1.1t02711	48.20772095	75.4934807	20.92196121	0.277135999	-1.85133397	2.54643E-05	Ulp1 protease carboxy-terminal domain	P:GO:0006508; F:GO:0008234; F:GO:0008233	P:proteolysis; F:cysteine-type peptidase activity; F:peptidase activity
Cs3g10675	231.9332922	363.1388877	100.7276966	0.277380639	-1.850061004	9.04747E-09	---NA---
Cs6g02210	126.7722711	198.3594828	55.18505942	0.278207317	-1.845767733	0.001825082	ATPDR9 PDR9	C:GO:0005634; F:GO:0005524; F:GO:0042626; P:GO:0006855; C:GO:0016021; C:GO:0005886	C:nucleus; F:ATP binding; F:ATPase activity, coupled to transmembrane movement of substances; P:drug transmembrane transport; C:integral component of membrane; C:plasma membrane
orange1.1t05974	125.8912233	196.9680904	54.81435623	0.27829054	-1.845336228	1.06929E-07	---NA---
Cs3g25670	34.95080139	54.68299021	15.21861256	0.278306152	-1.845255297	0.00012991	kinesin NACK1	C:GO:0015630; C:GO:0044430; F:GO:0017111; F:GO:0005488	C:microtubule cytoskeleton; C:cytoskeletal part; F:nucleoside-triphosphatase activity; F:binding
orange1.1t02445	392.8232311	614.4899424	171.1565197	0.27853429	-1.844073149	2.24392E-08	Ser Thr phosphatase family expressed	P:GO:0044707; F:GO:0016787	P:single-multicellular organism process; F:hydrolase activity
orange1.1t04607	200.1685717	313.0703288	87.26681462	0.278745082	-1.842981741	0.001520514	AT5g24690 MXC17_8	C:GO:0009706; C:GO:0005739	C:chloroplast inner membrane; C:mitochondrion
Cs2g27960	1672.703627	2615.971772	729.435482	0.278839202	-1.84249469	7.78327E-10	50S ribosomal L12-2	F:GO:0003735; C:GO:0005840; P:GO:0006412	F:structural constituent of ribosome; C:ribosome; P:translation
Cs4g03940	449.9185398	703.51117	196.3259095	0.279065803	-1.841322749	1.60885E-08	hypothetical protein OsJ_15931	C:GO:0005739; C:GO:0016020; C:GO:0005794; F:GO:0016740	C:mitochondrion; C:membrane; C:Golgi apparatus; F:transferase activity
orange1.1t02887	141.2262775	220.797562	61.65499313	0.279237654	-1.840434601	6.33665E-06	PREDICTED: protein CASP-like
Cs1g11390	501.3557651	783.7938647	218.9176656	0.279305153	-1.840085902	6.58513E-07	NBS-LRR type disease resistance
orange1.1t03111	29.60576163	46.281445	12.93007825	0.279379312	-1.839702903	0.000399349	---NA---
Cs6g18860	176.4655635	275.8602551	77.07087199	0.279383748	-1.839679995	1.56146E-07	zinc-finger domain of monoamine-oxidase A repressor R1	C:GO:0005634	C:nucleus
Cs1g07950	564.8769127	883.0121413	246.7416842	0.279431814	-1.839431812	2.91741E-05	ATERF-4 ATERF4 ERF4	F:GO:0003677; C:GO:0005634; F:GO:0003700; P:GO:0006351; P:GO:0006355	F:DNA binding; C:nucleus; F:transcription factor activity, sequence-specific DNA binding; P:transcription, DNA-templated; P:regulation of transcription, DNA-templated
Cs6g09160	641.8117178	1003.218775	280.4046611	0.279504997	-1.839054016	1.65581E-09	hypothetical protein VITISV_043146	P:GO:0055085; F:GO:0003735; C:GO:0016021; P:GO:0006412	P:transmembrane transport; F:structural constituent of ribosome; C:integral component of membrane; P:translation
Cs5g15710	435.2750645	680.3229385	190.2271904	0.279613077	-1.838496258	2.27279E-08	pentatricopeptide repeat-containing At3g16010
Cs7g21900	39.92712465	62.39438372	17.45986558	0.279830724	-1.837373723	3.17428E-05	C2H2L domain class transcription factor	C:GO:0005634; F:GO:0003700; F:GO:0046872; F:GO:0044212; P:GO:0006355; F:GO:0043565	C:nucleus; F:transcription factor activity, sequence-specific DNA binding; F:metal ion binding; F:transcription regulatory region DNA binding; P:regulation of transcription, DNA-templated; F:sequence-specific DNA binding
Cs1g15710	1851.214355	2892.761768	809.6669412	0.279894096	-1.837047037	2.69224E-05	ABC transporter G family member
Cs4g07020	771.6959375	1205.819761	337.5721141	0.279952382	-1.836746641	1.83631E-08	auxin response factor 19-like
orange1.1t00267	1173.1882	1832.438811	513.9375894	0.28046644	-1.834099945	5.20504E-09	probable carboxylesterase 8	C:GO:0005634; P:GO:0009056; F:GO:0016787	C:nucleus; P:catabolic process; F:hydrolase activity
orange1.1t01028	99.87344672	155.970777	43.77611647	0.280668708	-1.833059869	1.90299E-06	hypothetical protein VITISV_034738
Cs1g06740	6124.484076	9564.297046	2684.671106	0.280697169	-1.832913581	6.20384E-09	peroxisomal membrane Mpv17 PMP22 family	P:GO:0008150; C:GO:0009507; C:GO:0016021; F:GO:0003674	P:biological_process; C:chloroplast; C:integral component of membrane; F:molecular_function
orange1.1t05924	54.30407238	84.77647541	23.83166934	0.281111821	-1.830783975	1.79899E-05	---NA---
Cs5g34550	1620.760851	2530.192266	711.3294362	0.281136515	-1.830657246	6.65343E-09	transcription factor PIF1-like isoform X1	F:GO:0046983	F:protein dimerization activity
Cs7g30250	206.6868145	322.6546967	90.71893232	0.281164146	-1.83051546	1.17326E-07	Sodium-coupled neutral amino acid transporter	C:GO:0016021; F:GO:0015171; P:GO:0003333	C:integral component of membrane; F:amino acid transmembrane transporter activity; P:amino acid transmembrane transport
Cs8g19420	709.8215532	1107.489339	312.1537678	0.281857131	-1.826964026	6.39102E-08	unknown
Cs6g05220	23.25523721	36.27733844	10.23313597	0.282080671	-1.825820283	0.000775	pentatricopeptide repeat-containing mitochondrial-like	F:GO:0008270	F:zinc ion binding
Cs1g18370	19.57294192	30.52977115	8.616112677	0.282220022	-1.825107753	0.001553781	hypothetical protein VITISV_032622
Cs9g19350	1069.754911	1668.57487	470.9349524	0.282237831	-1.825016715	8.63447E-06	Fe(III)-chelate reductase
Cs5g30730	869.6206591	1356.364909	382.876409	0.28228127	-1.824794689	0.001087521	phosphatase 2C 51	F:GO:0004722; C:GO:0005634; F:GO:0003824; P:GO:0006470	F:protein serine/threonine phosphatase activity; C:nucleus; F:catalytic activity; P:protein dephosphorylation
Cs8g16590	222.5943898	347.0505315	98.13824815	0.28277798	-1.822258315	7.65274E-08	hypothetical protein VITISV_039462
Cs9g09820	337.3695072	525.9870688	148.7519456	0.282805328	-1.822118794	5.56464E-07	hypothetical protein VITISV_039493
orange1.1t04920	59.66089899	92.99984042	26.32195757	0.283032287	-1.820961454	1.08785E-05	Cc-nbs-lrr resistance
Cs7g03360	32.05506668	49.9596176	14.15051575	0.283239073	-1.819907797	0.000269135	eukaryotic translation initiation factor 2c	F:GO:0003743; P:GO:0010492; P:GO:0060145; P:GO:0040034; C:GO:0005737; P:GO:0010050; P:GO:0010599; P:GO:0006413; P:GO:0010267	F:translation initiation factor activity; P:maintenance of shoot apical meristem identity; P:viral gene silencing in virus induced gene silencing; P:regulation of development, heterochronic; C:cytoplasm; P:vegetative phase change; P:production of lsiRNA involved in RNA interference; P:translational initiation; P:production of ta-siRNAs involved in RNA interference
Cs7g26530	525.7008439	819.2997921	232.1018956	0.283293	-1.819633143	1.69109E-08	aspartyl protease family	F:GO:0004190; F:GO:0005515; P:GO:0030163; P:GO:0006508; C:GO:0016021; C:GO:0005576; P:GO:0050832	F:aspartic-type endopeptidase activity; F:protein binding; P:protein catabolic process; P:proteolysis; C:integral component of membrane; C:extracellular region; P:defense response to fungus
Cs7g03730	83.27003196	129.7699589	36.77010505	0.28334836	-1.819351241	8.1455E-07	50S ribosomal L18	F:GO:0008097; C:GO:0005622	F:5S rRNA binding; C:intracellular
Cs3g08680	12.58849601	19.61456701	5.562425014	0.283586429	-1.818139601	0.005816334	cytochrome P450 82A1-like	F:GO:0005506; F:GO:0016705; C:GO:0016020; C:GO:0016021; P:GO:0055114; F:GO:0020037	F:iron ion binding; F:oxidoreductase activity, acting on paired donors, with incorporation or reduction of molecular oxygen; C:membrane; C:integral component of membrane; P:oxidation-reduction process; F:heme binding
Cs7g07730	182.8816325	284.9398764	80.8233887	0.283650677	-1.81781279	3.83279E-08	olfactory receptor, partial
Cs4g12610	693.313553	1079.909278	306.7178285	0.284021848	-1.815926185	1.70328E-08	14-3-3 2	F:GO:0019904	F:protein domain specific binding
Cs7g06340	105.7118345	164.6393055	46.78436337	0.284162784	-1.815210475	0.000328827	Formin 2B
Cs3g11320	1424.921206	2219.178392	630.6640198	0.284188068	-1.815082113	6.67328E-09	DNA-damage-repair toleration DRT102	P:GO:0005975; F:GO:0016853	P:carbohydrate metabolic process; F:isomerase activity
orange1.1t00048	67.87139987	105.687286	30.05551371	0.284381545	-1.81410025	2.31877E-06	pentatricopeptide repeat-containing At4g02750	F:GO:0008270	F:zinc ion binding
Cs3g17120	1102.87466	1717.102883	488.6464364	0.284576097	-1.813113608	9.14637E-09	double-stranded RNA-binding 1	C:GO:0005634; P:GO:0034470; F:GO:0003723; P:GO:0090501; P:GO:0035196; P:GO:0030422	C:nucleus; P:ncRNA processing; F:RNA binding; P:RNA phosphodiester bond hydrolysis; P:production of miRNAs involved in gene silencing by miRNA; P:production of siRNA involved in RNA interference
Cs7g08780	9.725684562	15.14045945	4.310909677	0.284727798	-1.812344745	0.011004052	ATP-dependent DNA helicase
Cs7g05780	36.54124358	56.87811309	16.20437407	0.284896478	-1.81149031	0.000141052	flotillin 4
Cs2g03290	1188.120572	1849.250187	526.9909561	0.284975478	-1.811090313	7.36039E-09	F-box kelch-repeat At1g30090-like
Cs8g13286	776.5493907	1208.604175	344.4946062	0.285035095	-1.810788531	9.43282E-09	hypothetical protein VITISV_000600
orange1.1t01115	611.6507431	951.7156432	271.5858429	0.285364483	-1.809122307	1.23488E-08	UDP-glucosyltransferase family 1
orange1.1t02440	28.08561185	43.69723984	12.47398386	0.285463885	-1.808619856	0.000208865	---NA---
orange1.1t02745	851.5334515	1324.849693	378.2172103	0.285479336	-1.808541774	1.10927E-08	myosin heavy striated muscle	P:GO:0090502; F:GO:0004526; C:GO:0005655	P:RNA phosphodiester bond hydrolysis, endonucleolytic; F:ribonuclease P activity; C:nucleolar ribonuclease P complex
Cs3g11020	424.7360059	660.7867301	188.6852816	0.285546415	-1.808202825	6.83405E-09	importin subunit alpha-1-like isoform X1	P:GO:0006607; C:GO:0005829; F:GO:0008565; F:GO:0008139; C:GO:0005643; C:GO:0005654	P:NLS-bearing protein import into nucleus; C:cytosol; F:protein transporter activity; F:nuclear localization sequence binding; C:nuclear pore; C:nucleoplasm
Cs5g29680	15.01059548	23.35041991	6.670771058	0.285680989	-1.80752306	0.003523562	hypothetical protein VITISV_036348
Cs2g07330	3514.740037	5467.039251	1562.440824	0.285792867	-1.806958184	2.15741E-09	Oxygen-evolving enhancer 3-1	C:GO:0044425	C:membrane part
Cs2g11450	594.6390155	924.7531269	264.524904	0.286049213	-1.80566472	1.56444E-06	FAR-RED ELONGATED HYPOCOTYL 3-like isoform X1	F:GO:0008270; P:GO:0006355	F:zinc ion binding; P:regulation of transcription, DNA-templated
Cs2g18139	23.30315096	36.22521025	10.38109167	0.286570915	-1.803035899	0.000499153	glutamate receptor -like
orange1.1t03435	199.9787867	310.8013511	89.1562224	0.286859185	-1.80158538	1.37871E-07	Microtubule-associated TORTIFOLIA1	C:GO:0005874	C:microtubule
orange1.1t00184	2245.448973	3489.528463	1001.369482	0.286964125	-1.801057706	0.001525516	CCR4-NOT transcription complex subunit
Cs4g03440	31.69529912	49.25363516	14.13696307	0.28702375	-1.800757976	0.000141901	DNA repair XRCC3 homolog
Cs4g05910	135.8383383	211.0443395	60.63233707	0.287296675	-1.799386797	7.3681E-07	Ankyrin repeat family	C:GO:0016021	C:integral component of membrane
Cs2g22490	62.0362417	96.37550568	27.69697771	0.287386069	-1.798937966	5.30397E-06	S-locus lectin kinase family	F:GO:0000166; F:GO:0004674; P:GO:0006468; C:GO:0005886	F:nucleotide binding; F:protein serine/threonine kinase activity; P:protein phosphorylation; C:plasma membrane
Cs5g15760	1059.697544	1646.100759	473.2943299	0.28752452	-1.798243103	8.15942E-09	arginine serine-rich 45	F:GO:0005515; F:GO:0097159; F:GO:1901363; C:GO:0016607; P:GO:0010182; C:GO:0005730; P:GO:0000398	F:protein binding; F:organic cyclic compound binding; F:heterocyclic compound binding; C:nuclear speck; P:sugar mediated signaling pathway; C:nucleolus; P:mRNA splicing, via spliceosome
Cs7g19770	3351.263877	5204.844946	1497.682808	0.287747824	-1.797123076	1.66688E-08	auxin response factor	F:GO:0003677; P:GO:0006355; P:GO:0048437; P:GO:0048523; P:GO:0009725; P:GO:0048827; P:GO:0009987	F:DNA binding; P:regulation of transcription, DNA-templated; P:floral organ development; P:negative regulation of cellular process; P:response to hormone; P:phyllome development; P:cellular process
orange1.1t03893	45.6571375	70.89660975	20.41766525	0.287992124	-1.795898736	0.000218813	hypothetical protein VITISV_000078
orange1.1t04989	10.81169924	16.78282168	4.840576795	0.288424491	-1.793734423	0.008872004	Cc-nbs-lrr resistance
orange1.1t04174	455.834672	707.460477	204.2088669	0.288650566	-1.792604042	2.951E-08	F-box PP2-B1
Cs6g03760	65.34394625	101.410676	29.2772165	0.28869955	-1.792359238	7.19367E-06	pentatricopeptide repeat-containing	C:GO:0005739	C:mitochondrion
orange1.1t03409	270.5127167	419.7997932	121.2256403	0.288770129	-1.792006582	9.83622E-08	wall-associated receptor kinase 2-like
Cs9g05950	50.33217073	78.10823323	22.55610824	0.288780162	-1.791956457	3.05697E-05	Pentatricopeptide repeat-containing	C:GO:0016020	C:membrane
Cs7g23150	608.8518964	944.7582093	272.9455836	0.288905226	-1.791331796	1.70387E-08	pentatricopeptide repeat-containing chloroplastic-like isoform X1
Cs6g03920	994.6246936	1543.337585	445.9118026	0.288926938	-1.791223376	6.12472E-08	hypothetical protein VITISV_021876
Cs7g26380	1559.243896	2419.388874	699.0989185	0.288956821	-1.791074168	8.77423E-09	Carbon catabolite repressor
Cs2g20170	275.7584347	427.6588732	123.8579962	0.289618675	-1.787773463	3.26163E-08	undecaprenyl pyrophosphate phosphatase
Cs3g15220	3425.055577	5311.515197	1538.595957	0.28967176	-1.78750905	1.78933E-08	hypothetical protein VITISV_021876
Cs3g19260	130.6999993	202.6679675	58.73203109	0.289794346	-1.786898647	3.54351E-06	glycine-rich 2-like
Cs4g11030	35.25806749	54.6715622	15.84457279	0.289813793	-1.786801838	0.001084151	ubiquitin thioesterase OTU1	C:GO:0005829	C:cytosol
Cs5g12080	96.40021271	149.4590083	43.34141707	0.289988657	-1.785931626	2.52819E-05	LONGIFOLIA 1-like isoform X1	C:GO:0009506	C:plasmodesma
Cs3g17300	210.6042485	326.4841467	94.72435038	0.290134609	-1.785205694	7.22201E-07	transcription factor bHLH30-like
Cs4g07310	48.88883415	75.78628489	21.99138341	0.290176296	-1.784998424	2.38214E-05	DUF1677 family
Cs9g08010	35.62459671	55.21417004	16.03502338	0.290415003	-1.783812107	5.86304E-05	pentatricopeptide repeat-containing
Cs5g01040	837.1215875	1297.184754	377.0584208	0.290674416	-1.782523998	8.42418E-05	trihelix transcription factor GT-2-like
Cs3g21260	251.8347497	390.0867291	113.5827704	0.291173121	-1.780050912	6.88312E-08	ubiquitin carboxyl-terminal hydrolase family	C:GO:0005739; F:GO:0016787	C:mitochondrion; F:hydrolase activity
orange1.1t04661	36.71478696	56.86885959	16.56071433	0.291208835	-1.77987397	0.000263329	NBS-LRR resistance 4G	P:GO:0007165; F:GO:0043531	P:signal transduction; F:ADP binding
Cs5g23830	45.10069292	69.85769843	20.3436874	0.291216113	-1.779837913	6.84276E-05	Ribosome biogenesis BMS1
Cs5g22030	345.3852271	534.8763637	155.8940905	0.291458178	-1.778639211	2.67385E-06	Cc-nbs-lrr resistance
orange1.1t03208	961.601668	1488.707186	434.4961503	0.291861391	-1.776644718	2.88945E-08	Non-lysosomal glucosylceramidase
Cs2g23060	145.6854704	225.458026	65.91291483	0.292351157	-1.774225792	1.79063E-07	Formimidoyltransferase-cyclodeaminase
orange1.1t06042	85.50878013	132.2750119	38.74254833	0.292893932	-1.771549791	0.000186564	Sec14 cytosolic factor
Cs2g12900	114.1737039	176.5903103	51.75709751	0.293091379	-1.770577563	6.16922E-07	hypothetical protein VITISV_039936
Cs8g13430	254.4388125	393.4720975	115.4055275	0.29330041	-1.769549007	8.59013E-08	PREDICTED: uncharacterized protein LOC100241002 isoform X1
Cs2g09220	71.17175102	110.048981	32.29452106	0.293455885	-1.768784457	0.002466395	hypothetical protein VITISV_030754
Cs2g14480	17.02981204	26.3299239	7.729700178	0.293570927	-1.768218991	0.002128983	pentatricopeptide repeat-containing At2g01510-like
Cs6g18280	141.2555701	218.3213346	64.18980554	0.294015267	-1.766037023	1.49528E-06	probable inactive leucine-rich repeat receptor kinase At1g66830-like
Cs6g10220	43.30941133	66.93217333	19.68664934	0.294128345	-1.765482274	0.000111041	F-box family	P:GO:0008150; C:GO:0005634; F:GO:0003674	P:biological_process; C:nucleus; F:molecular_function
Cs3g10050	401.2380701	620.0797257	182.3964145	0.294149941	-1.76537635	1.07132E-07	Receptor kinase	C:GO:0016020; C:GO:0016021; P:GO:0016310; F:GO:0016301	C:membrane; C:integral component of membrane; P:phosphorylation; F:kinase activity
orange1.1t00047	57.09439874	88.2192003	25.96959718	0.294375795	-1.764269046	1.95112E-05	hypothetical protein VITISV_027369
Cs3g17980	730.6835574	1128.340885	333.0262296	0.295146825	-1.760495273	2.86166E-08	formin 3-like isoform X1
Cs8g10580	28.05208153	43.31633383	12.78782923	0.295219565	-1.760139759	0.00030347	hypothetical protein VITISV_007847
Cs9g14930	916.2001922	1413.683379	418.7170054	0.296188674	-1.755411621	2.83714E-08	structural maintenance of chromosomes family	F:GO:0005524; P:GO:0051276; C:GO:0030915; P:GO:0000724; P:GO:0071139	F:ATP binding; P:chromosome organization; C:Smc5-Smc6 complex; P:double-strand break repair via homologous recombination; P:resolution of recombination intermediates
orange1.1t04242	1122.493228	1731.417856	513.5686002	0.296617364	-1.75332504	6.02829E-07	histone acetyltransferase of the CBP family 13	P:GO:0009294; F:GO:0005488	P:DNA mediated transformation; F:binding
Cs8g20920	16.10214948	24.83532033	7.368978627	0.296713653	-1.752856781	0.003773415	ame: Full=Taraxerol synthase Short=	F:GO:0016866; P:GO:0016104	F:intramolecular transferase activity; P:triterpenoid biosynthetic process
orange1.1t04664	38.7477581	59.74279512	17.75272107	0.297152502	-1.750724564	0.000160734	epoxide hydrolase 3-like
Cs6g13730	1594.516743	2457.334959	731.698526	0.297761005	-1.747773267	2.96268E-08	Rix1 complex component domain-containing	C:GO:0009506	C:plasmodesma
Cs1g18380	112.6289988	173.5057965	51.75220107	0.298273615	-1.745291733	2.98521E-06	hypothetical protein VITISV_000086
Cs6g17530	475.8428121	732.8010658	218.8845585	0.298695743	-1.74325142	9.57895E-08	hypothetical protein VITISV_036639
Cs9g07735	16.85587674	25.95403137	7.757722114	0.298902394	-1.742253642	0.002379041	---NA---
orange1.1t03798	283.895911	436.968984	130.8228381	0.299387011	-1.739916463	1.88184E-07	hypothetical protein VITISV_041073
Cs9g06710	2261.890654	3481.416012	1042.365296	0.299408428	-1.739813262	0.001657136	primary amine oxidase	F:GO:0005488	F:binding
Cs4g18350	905.1534442	1392.702937	417.6039517	0.299851419	-1.737680295	5.7153E-08	C2H2L domain class transcription factor	F:GO:0003676; F:GO:0046872	F:nucleic acid binding; F:metal ion binding
orange1.1t01277	61.91308578	95.24491698	28.58125459	0.300081679	-1.736572855	1.6248E-05	uncharacterized protein	C:GO:0009507; C:GO:0005739	C:chloroplast; C:mitochondrion
Cs1g20000	4992.822646	7680.089429	2305.555864	0.300199091	-1.736008487	9.98331E-09	homeobox-leucine zipper ATHB-6-like	C:GO:0005634; F:GO:0003700; P:GO:0006355; F:GO:0043565	C:nucleus; F:transcription factor activity, sequence-specific DNA binding; P:regulation of transcription, DNA-templated; F:sequence-specific DNA binding
Cs2g30710	1539.715467	2368.063376	711.3675572	0.300400557	-1.735040607	1.28984E-07	hypothetical protein VITISV_006042
Cs1g05100	837.5141296	1288.041266	386.9869928	0.300446114	-1.734821834	7.69733E-08	autophagy-related 13-like isoform X1	P:GO:0006914; C:GO:1990316	P:autophagy; C:ATG1/ULK1 kinase complex
Cs5g22160	32.80725871	50.43615409	15.17836333	0.300942124	-1.732442035	0.000143447	unknown	C:GO:0016020; C:GO:0016021	C:membrane; C:integral component of membrane
Cs1g20860	18.7338182	28.79547985	8.672156551	0.301163814	-1.731379658	0.002540871	IMP dehydrogenase GMP
Cs2g23760	63.27248533	97.25420518	29.29076547	0.301177367	-1.731314736	1.0649E-05	---NA---
Cs3g08000	61.42377285	94.40905529	28.43849041	0.3012263	-1.731080358	1.45196E-05	hypothetical protein VITISV_021876
orange1.1t06045	17.57309294	27.00634723	8.139838654	0.301404651	-1.730226417	0.003940842	GPN-loop GTPase 2-like isoform X1
Cs6g22100	1433.777701	2202.726823	664.8285793	0.301820713	-1.72823628	1.65389E-07	sister chromatid cohesion 2	P:GO:0034508; P:GO:0009793; P:GO:0051177; F:GO:0005488	P:centromere complex assembly; P:embryo development ending in seed dormancy; P:meiotic sister chromatid cohesion; F:binding
Cs1g06750	90.7970428	139.472996	42.1210896	0.302001755	-1.72737116	2.82101E-06	NAC domain-containing 18	C:GO:0005634; F:GO:0003677; P:GO:0006351; P:GO:0006355	C:nucleus; F:DNA binding; P:transcription, DNA-templated; P:regulation of transcription, DNA-templated
orange1.1t03357	224.1188992	344.2529259	103.9848724	0.302059517	-1.727095254	7.64429E-08	cytochrome P450 CYP736A12
Cs4g18370	16.49408867	25.3307245	7.657452836	0.302299006	-1.72595186	0.005335415	NBS-LRR disease resistance
Cs6g17780	330.3890437	507.297145	153.4809424	0.302546434	-1.724771513	8.56423E-08	hypothetical protein VITISV_026134
Cs7g09550	155.5565993	238.8490647	72.26413384	0.302551462	-1.724747536	3.64021E-07	hypothetical protein VITISV_032233
Cs1g23930	2031.116518	3118.291673	943.941362	0.302711055	-1.723986732	2.02062E-08	acidic leucine-rich nuclear phospho 32-related -like
Cs4g07220	337.2906088	517.5848928	156.9963248	0.303324782	-1.721064722	0.000838741	inter alpha-trypsin heavy chain 4	C:GO:0005886	C:plasma membrane
orange1.1t00208	192.2012743	294.9167963	89.48575237	0.303427114	-1.720578086	7.19826E-07	YABBY-like transcription factor GRAMINIFOLIA	P:GO:0048608; P:GO:0009653	P:reproductive structure development; P:anatomical structure morphogenesis
Cs3g19060	1161.492333	1781.80398	541.180687	0.303726276	-1.719156371	6.74719E-08	nitrate reductase	F:GO:0050464; F:GO:0030151; P:GO:0055114; P:GO:0006809; F:GO:0020037; F:GO:0043546; P:GO:0042128	F:nitrate reductase (NADPH) activity; F:molybdenum ion binding; P:oxidation-reduction process; P:nitric oxide biosynthetic process; F:heme binding; F:molybdopterin cofactor binding; P:nitrate assimilation
Cs1g23980	4536.999136	6958.881048	2115.117223	0.303945018	-1.718117725	2.41749E-08	U1 small nuclear ribonucleo 70 kDa	F:GO:0000166; F:GO:0003676; C:GO:0005634; C:GO:0030529; C:GO:0019013; P:GO:0000398	F:nucleotide binding; F:nucleic acid binding; C:nucleus; C:intracellular ribonucleoprotein complex; C:viral nucleocapsid; P:mRNA splicing, via spliceosome
Cs9g05630	78.72644987	120.7012438	36.75165592	0.304484484	-1.715559383	2.4055E-05	---NA---
Cs3g14440	9456.371227	14495.46445	4417.277998	0.304735182	-1.714372025	7.57416E-09	Auxin-repressed kDa
Cs1g25380	36.94116778	56.61770698	17.26462858	0.304933377	-1.713434024	0.000168967	heat shock
Cs3g07190	146.6779596	224.8034351	68.55248413	0.304944113	-1.71338323	1.08936E-06	hypothetical protein VITISV_003620
Cs9g16770	977.3819199	1497.925645	456.8381949	0.304980555	-1.713210832	1.68326E-08	hypothetical protein POPTR_0012s13830g	C:GO:0009507	C:chloroplast
Cs7g02370	1936.022328	2966.685299	905.3593581	0.305175395	-1.712289446	3.59251E-08	zinc finger CCCH domain-containing 53-like isoform X3
orange1.1t05915	117.3463706	179.731751	54.96099025	0.305794552	-1.709365391	2.31066E-06	TIR-NBS-NBS-LRR type disease resistance	F:GO:0000166	F:nucleotide binding
Cs5g25610	588.836389	901.8112645	275.8615135	0.30589717	-1.708881336	6.75315E-08	plastid transcriptionally active 3	C:GO:0005634; C:GO:0009508; F:GO:0003677; C:GO:0009507; C:GO:0016020	C:nucleus; C:plastid chromosome; F:DNA binding; C:chloroplast; C:membrane
Cs9g14010	13.0486758	19.98161883	6.115732783	0.306067934	-1.708076192	0.009910822	pentatricopeptide repeat-containing	F:GO:0008270	F:zinc ion binding
Cs1g19960	849.215282	1299.769205	398.6613595	0.306717037	-1.705019789	1.26491E-07	SCAI-like isoform X1	F:GO:0003714; P:GO:0006351; P:GO:1903507	F:transcription corepressor activity; P:transcription, DNA-templated; P:negative regulation of nucleic acid-templated transcription
Cs3g06300	74.46859955	113.9745679	34.96263117	0.306758181	-1.704826274	1.84203E-05	hypothetical protein VITISV_022039
Cs7g11560	149.5883656	228.9271304	70.24960078	0.306864462	-1.704326516	1.02733E-06	ninja-family AFP2-like
Cs2g27220	61.1144633	93.52825341	28.70067319	0.306866344	-1.70431767	0.01107478	NAC domain containing 85	C:GO:0005634; F:GO:0003677; F:GO:0003700; P:GO:0006351; P:GO:0007275; P:GO:0006355	C:nucleus; F:DNA binding; F:transcription factor activity, sequence-specific DNA binding; P:transcription, DNA-templated; P:multicellular organism development; P:regulation of transcription, DNA-templated
Cs8g15960	528.4017186	808.4839063	248.319531	0.307142207	-1.703021318	1.99117E-06	White-brown-complex ABC transporter family	F:GO:0005524; F:GO:0042626; P:GO:0055085; C:GO:0016021; C:GO:0005886	F:ATP binding; F:ATPase activity, coupled to transmembrane movement of substances; P:transmembrane transport; C:integral component of membrane; C:plasma membrane
Cs2g14526	99.99996084	153.0042279	46.9956938	0.30715291	-1.702971044	8.73128E-06	Lysosomal alpha-mannosidase	F:GO:0004559; F:GO:0008270; P:GO:0006013; C:GO:0005774; C:GO:0009505; F:GO:0030246	F:alpha-mannosidase activity; F:zinc ion binding; P:mannose metabolic process; C:vacuolar membrane; C:plant-type cell wall; F:carbohydrate binding
orange1.1t01283	1395.316643	2134.889039	655.7442475	0.307156126	-1.702955936	4.66824E-08	hypothetical protein ARALYDRAFT_489290
Cs1g05970	150.7024523	230.473701	70.93120347	0.307762678	-1.700109806	9.96686E-07	hypothetical protein VITISV_033399
Cs1g12670	1030.788834	1576.33107	485.246599	0.307832922	-1.699780563	4.01483E-05	caffeoyl- O-methyltransferase	F:GO:0008171; P:GO:0032259	F:O-methyltransferase activity; P:methylation
Cs1g22770	204.2120264	312.2800518	96.14400105	0.307877498	-1.699571666	2.2298E-07	uncharacterized membrane At3g27390	C:GO:0016021	C:integral component of membrane
Cs6g01720	239.8027318	366.6465177	112.9589458	0.308086782	-1.698591307	3.61532E-07	Peptide transporter PTR1	C:GO:0016020	C:membrane
Cs1g24720	28.4253367	43.46092971	13.38974369	0.308086913	-1.698590692	0.00075646	Dimethyladenosine transferase	P:GO:0000154; F:GO:0003723; P:GO:0046085; C:GO:0005739; F:GO:0000179; P:GO:0032259	P:rRNA modification; F:RNA binding; P:adenosine metabolic process; C:mitochondrion; F:rRNA (adenine-N6,N6-)-dimethyltransferase activity; P:methylation
Cs7g21720	802.0056659	1226.148916	377.8624155	0.308170085	-1.698201274	9.4535E-08	trichohyalin-like isoform X1
Cs4g10220	819.2321121	1252.132141	386.332083	0.308539387	-1.696473426	7.38154E-08	CASP 2D1	C:GO:0016021; C:GO:0005886	C:integral component of membrane; C:plasma membrane
Cs9g01380	1600.264848	2445.522756	755.0069389	0.308730286	-1.695581081	6.52574E-05	squamosa promoter-binding 1-like isoform X1	C:GO:0016020	C:membrane
Cs3g20150	2251.858806	3440.934316	1062.783295	0.308864744	-1.694952896	7.15553E-08	NAD kinase 2	F:GO:0003951; C:GO:0009507; F:GO:0005516; P:GO:0019363; P:GO:0046496	F:NAD+ kinase activity; C:chloroplast; F:calmodulin binding; P:pyridine nucleotide biosynthetic process; P:nicotinamide nucleotide metabolic process
Cs2g25640	1117.578442	1707.66374	527.493144	0.308897549	-1.694799671	4.10607E-08	TCP domain class transcription factor
Cs2g13640	833.0459122	1272.798215	393.2936089	0.308999183	-1.69432507	3.32608E-08	repressor of RNA polymerase III transcription MAF1 homolog	C:GO:0005634; P:GO:0006351; P:GO:0016480; P:GO:0006355	C:nucleus; P:transcription, DNA-templated; P:negative regulation of transcription from RNA polymerase III promoter; P:regulation of transcription, DNA-templated
Cs6g22180	1880.461621	2872.727103	888.1961388	0.309182218	-1.693470745	4.56339E-06	hypothetical protein ARALYDRAFT_905257	C:GO:0005634; F:GO:0003723	C:nucleus; F:RNA binding
Cs5g29810	2425.770849	3705.243936	1146.297762	0.30937174	-1.692586679	2.66772E-08	Pre-mRNA-splicing factor SLU7-A
Cs6g16400	18.58511378	28.37946263	8.790764921	0.309757977	-1.690786661	0.004688711	hypothetical protein VITISV_027079
Cs7g17200	586.5926058	895.6737878	277.5114239	0.309835375	-1.690426224	1.74878E-07	hypothetical protein VITISV_000078
Cs5g25370	2669.859476	4074.810808	1264.908145	0.310421319	-1.687700454	0.000557951	ammonium transporter
orange1.1t00613	179.0923809	273.2869762	84.89778555	0.310654341	-1.68661788	1.45642E-06	leucine rich repeat receptor kinase 2	P:GO:0048608; P:GO:0009791; F:GO:0016301; P:GO:0044702	P:reproductive structure development; P:post-embryonic development; F:kinase activity; P:single organism reproductive process
Cs1g08820	2273.770121	3469.371734	1078.168509	0.310767652	-1.686091753	1.01307E-07	probable LRR receptor-like serine threonine- kinase At1g06840-like isoformX2	F:GO:0000166; C:GO:0016020; F:GO:0004672; P:GO:0016310	F:nucleotide binding; C:membrane; F:protein kinase activity; P:phosphorylation
orange1.1t05923	37.25039159	56.82774663	17.67303655	0.31099309	-1.685045568	0.00040735	---NA---
Cs4g02090	274.348451	418.52407	130.1728321	0.311028305	-1.684882217	3.78182E-07	pentatricopeptide repeat-containing	P:GO:0006281; C:GO:0005675; P:GO:0007049; P:GO:0000079; P:GO:0006357	P:DNA repair; C:holo TFIIH complex; P:cell cycle; P:regulation of cyclin-dependent protein serine/threonine kinase activity; P:regulation of transcription from RNA polymerase II promoter
Cs5g03230	22.23235467	33.91242644	10.5522829	0.311162721	-1.684258866	0.000703	pentatricopeptide repeat-containing At2g13600-like	F:GO:0008270	F:zinc ion binding
Cs2g04900	1254.949404	1914.020836	595.8779729	0.311322616	-1.683517711	3.57225E-08	transcription factor bHLH30-like
Cs1g05370	17.23042909	26.27811952	8.182738668	0.311389811	-1.683206357	0.010206648	Receptor kinase	F:GO:0016301	F:kinase activity
Cs3g04020	99.00046985	150.9854714	47.01546832	0.311390678	-1.683202339	0.001717972	hypothetical protein VITISV_000086
Cs3g20530	741.8395831	1130.952621	352.7265454	0.311884458	-1.680916433	1.47893E-07	DEAD-box ATP-dependent RNA helicase 29-like isoform X1	C:GO:0005634; F:GO:0005524; F:GO:0003723; F:GO:0004004	C:nucleus; F:ATP binding; F:RNA binding; F:ATP-dependent RNA helicase activity
Cs5g03250	4146.061228	6320.615419	1971.507037	0.311916943	-1.680766176	4.9935E-08	homeobox BEL1 homolog isoform X1	F:GO:0003677; C:GO:0005634; P:GO:0006355	F:DNA binding; C:nucleus; P:regulation of transcription, DNA-templated
Cs1g09040	17.91248513	27.2977135	8.527256752	0.31237989	-1.678626513	0.002398805	Lysyl-tRNA expressed	F:GO:0003676; F:GO:0005524; C:GO:0005737; F:GO:0004824; P:GO:0006430	F:nucleic acid binding; F:ATP binding; C:cytoplasm; F:lysine-tRNA ligase activity; P:lysyl-tRNA aminoacylation
Cs6g17680	1739.17568	2650.187337	828.1640223	0.312492634	-1.67810591	2.80897E-08	U-box domain-containing 4-like	C:GO:0005634; C:GO:0005737	C:nucleus; C:cytoplasm
Cs1g03170	1286.213965	1959.667317	612.7606136	0.31268604	-1.677213283	7.95102E-08	aminoacyl-t-RNA synthetase
Cs3g13320	303.841926	462.8683568	144.8154952	0.312865404	-1.67638596	0.001371687	hypothetical protein VITISV_034885
Cs3g21730	69.53378206	105.9180072	33.14955693	0.31297376	-1.675886391	5.42111E-06	peroxidase 12-like	F:GO:0016491; P:GO:0008152; F:GO:0005488; P:GO:0009987; P:GO:0050896	F:oxidoreductase activity; P:metabolic process; F:binding; P:cellular process; P:response to stimulus
Cs5g03980	258.6181229	393.8048115	123.4314342	0.313433027	-1.673770887	7.41053E-07	TCP transcription factor 17	P:GO:0009725	P:response to hormone
Cs6g18080	13.26825534	20.20190025	6.33461043	0.313565078	-1.6731632	0.007451147	hypothetical protein SELMODRAFT_105905, partial	F:GO:0004672	F:protein kinase activity
orange1.1t04659	69.85774958	106.3616439	33.35385529	0.313589129	-1.673052546	0.000360023	hypothetical protein VITISV_014504
Cs5g14690	27.43595825	41.74965714	13.12225935	0.314308194	-1.66974821	0.001189853	pentatricopeptide repeat-containing mitochondrial-like	C:GO:0016020	C:membrane
Cs3g20120	753.0188708	1145.615523	360.4222182	0.314610103	-1.668363093	2.32388E-07	pre translocase secA family	P:GO:0009793; C:GO:0016020; P:GO:0015031; C:GO:0009941; F:GO:0043167	P:embryo development ending in seed dormancy; C:membrane; P:protein transport; C:chloroplast envelope; F:ion binding
Cs9g07620	186.9473304	284.3522394	89.54242143	0.314899653	-1.667035928	6.67993E-07	plant-specific DNA-binding PPD1
Cs5g10590	1222.901248	1859.931549	585.8709466	0.314995972	-1.666594713	2.04609E-07	methyl- -binding domain-containing 13-like isoform X1	P:GO:0000122; F:GO:0003677; C:GO:0005634; F:GO:0008327; P:GO:0006346	P:negative regulation of transcription from RNA polymerase II promoter; F:DNA binding; C:nucleus; F:methyl-CpG binding; P:methylation-dependent chromatin silencing
Cs1g17000	789.1488465	1200.157206	378.1404865	0.315075795	-1.666229166	3.27223E-06	hypothetical protein VITISV_000086
orange1.1t03472	48.83512432	74.26889742	23.40135123	0.31508952	-1.666166325	0.010835669	pentatricopeptide repeat-containing At1g08070	F:GO:0046983	F:protein dimerization activity
Cs2g08080	1051.548271	1599.172727	503.9238149	0.315115313	-1.66604823	3.613E-06	transcription factor TCP2-like isoform X1
Cs7g09150	1092.406404	1661.156378	523.6564313	0.315236084	-1.665495411	1.75981E-05	UDP-galactose:fucoside alpha-3-galactosyltransferase
Cs5g06270	606.713893	922.5595093	290.8682768	0.315284027	-1.665276015	1.19679E-07	hypothetical protein ARALYDRAFT_918030	P:GO:0019805; P:GO:0009435; F:GO:0051539; F:GO:0008987	P:quinolinate biosynthetic process; P:NAD biosynthetic process; F:4 iron, 4 sulfur cluster binding; F:quinolinate synthetase A activity
Cs5g11680	797.1266885	1212.062142	382.1912353	0.315323136	-1.665097068	7.97339E-05	hypothetical protein VITISV_001976
Cs7g03550	1285.305454	1954.019855	616.591053	0.315550045	-1.664059266	1.22845E-07	SET domain 35	P:GO:0008150	P:biological_process
Cs8g17450	2077.988493	3159.093627	996.8833592	0.315559929	-1.664014079	7.22462E-08	plastidial delta-12 oleate desaturase	C:GO:0016020	C:membrane
orange1.1t00608	97.33060985	147.961331	46.69988873	0.315622254	-1.663729165	4.15368E-06	unknown
Cs6g21990	740.322975	1125.108235	355.5377148	0.316003122	-1.661989284	2.11898E-07	transcription factor	F:GO:0003700; P:GO:0006355; F:GO:0043565	F:transcription factor activity, sequence-specific DNA binding; P:regulation of transcription, DNA-templated; F:sequence-specific DNA binding
Cs1g05760	2507.044208	3809.040464	1205.047952	0.316365227	-1.660337058	1.03426E-07	NAC domain-containing	F:GO:0003677; C:GO:0005634; P:GO:0006351; P:GO:0006355	F:DNA binding; C:nucleus; P:transcription, DNA-templated; P:regulation of transcription, DNA-templated
Cs7g29620	292.9844559	445.1308952	140.8380167	0.316396858	-1.660192821	3.64744E-07	C-terminal CASP domain-containing	F:GO:0000166; F:GO:0005524; F:GO:0003777; C:GO:0030173; C:GO:0016020; C:GO:0016021; P:GO:0006891; P:GO:0007018; F:GO:0008017; C:GO:0005874	F:nucleotide binding; F:ATP binding; F:microtubule motor activity; C:integral component of Golgi membrane; C:membrane; C:integral component of membrane; P:intra-Golgi vesicle-mediated transport; P:microtubule-based movement; F:microtubule binding; C:microtubule
Cs5g19860	71.21444253	108.184126	34.24475912	0.316541441	-1.659533708	1.38369E-05	Leucine-rich repeat (LRR) family	P:GO:0008150; C:GO:0005634; P:GO:0007165; F:GO:0043531	P:biological_process; C:nucleus; P:signal transduction; F:ADP binding
Cs2g05490	98.67970192	149.8964974	47.46290646	0.316637862	-1.659094318	3.52305E-06	NAC domain-containing 8-like	C:GO:0005634; F:GO:0003677; P:GO:0006351; P:GO:0006355	C:nucleus; F:DNA binding; P:transcription, DNA-templated; P:regulation of transcription, DNA-templated
Cs7g01700	1101.263489	1672.772615	529.754364	0.316692394	-1.658845876	8.0067E-08	carotenoid cleavage dioxygenase 1	F:GO:0051213; F:GO:0016702; P:GO:0055114	F:dioxygenase activity; F:oxidoreductase activity, acting on single donors with incorporation of molecular oxygen, incorporation of two atoms of oxygen; P:oxidation-reduction process
Cs5g34820	884.2792117	1343.15033	425.4080938	0.316724111	-1.658701398	4.2091E-08	ribonuclease P subunit p25 isoform X1	F:GO:0003677; C:GO:0005829	F:DNA binding; C:cytosol
Cs4g18710	1906.522325	2895.587955	917.4566956	0.316846426	-1.658144351	1.34738E-07	far upstream element-binding 1-like
Cs2g24680	443.0046025	672.7614581	213.2477468	0.316973787	-1.657564559	2.6287E-07	Lysine histidine transporter	C:GO:0016021; F:GO:0015171; C:GO:0005886; P:GO:0003333	C:integral component of membrane; F:amino acid transmembrane transporter activity; C:plasma membrane; P:amino acid transmembrane transport
Cs6g15600	638.2167041	969.128547	307.3048611	0.317094014	-1.657017452	1.75165E-07	PREDICTED: uncharacterized protein LOC100808409
Cs9g12790	46.59755131	70.75679251	22.4383101	0.317118814	-1.656904624	0.000190074	hypothetical protein VITISV_005816
Cs4g15545	44.24645055	67.18657769	21.30632341	0.317121725	-1.65689138	0.000167044	---NA---
Cs1g13270	142.9560969	217.010913	68.90128089	0.317501456	-1.655164886	6.38843E-06	NBS-LRR type disease resistance
Cs4g11680	16.48730358	25.02735473	7.947252436	0.317542646	-1.654977737	0.006804965	resistance protein
Cs6g02550	2933.124822	4450.562995	1415.686648	0.318091588	-1.652485877	1.18618E-07	zinc finger	F:GO:0046872	F:metal ion binding
Cs3g06820	177.539096	269.380309	85.69788286	0.318129722	-1.652312929	2.51675E-06	3-oxo-Delta(4,5)-steroid 5-beta-reductase-like
Cs5g15920	1143.401172	1734.75427	552.0480731	0.318228398	-1.651865508	1.06147E-07	elongation factor 2-like	F:GO:0005525; F:GO:0003746; F:GO:0003924; P:GO:0006414	F:GTP binding; F:translation elongation factor activity; F:GTPase activity; P:translational elongation
orange1.1t01021	1420.731377	2155.270525	686.1922295	0.318378701	-1.651184271	2.20808E-07	bHLH domain	F:GO:0046983	F:protein dimerization activity
Cs7g21490	167.3986123	253.9306408	80.86658379	0.318459338	-1.650818918	2.11611E-06	probable LRR receptor-like serine threonine- kinase At4g08850	F:GO:0005524; C:GO:0016020; C:GO:0016021; F:GO:0004672; P:GO:0006468	F:ATP binding; C:membrane; C:integral component of membrane; F:protein kinase activity; P:protein phosphorylation
Cs8g17540	2263.017877	3432.686521	1093.349233	0.318511238	-1.65058382	1.8485E-05	nonphototropic hypocotyl 1	F:GO:0004672; P:GO:0009987	F:protein kinase activity; P:cellular process
Cs2g27050	779.7848774	1182.797971	376.7717834	0.318542805	-1.650440844	2.80616E-07	E3 ubiquitin- ligase RGLG2-like	F:GO:0008270	F:zinc ion binding
Cs1g03060	515.1799671	781.4085549	248.9513792	0.318593107	-1.650213042	2.91561E-07	Alcohol dehydrogenase transcription factor myb SANT	P:GO:0019760; F:GO:0044212; P:GO:0006355; F:GO:0043565	P:glucosinolate metabolic process; F:transcription regulatory region DNA binding; P:regulation of transcription, DNA-templated; F:sequence-specific DNA binding
Cs2g09430	641.9758179	973.7196126	310.2320231	0.318605088	-1.650158787	9.09856E-08	plastid transcriptionally active	C:GO:0009295; C:GO:0009536	C:nucleoid; C:plastid
Cs6g20700	716.3004166	1086.419501	346.1813323	0.318644255	-1.649981446	9.67604E-08	TOP6A_ORYSI ame: Full=DNA topoisomerase 6 subunit A3 Short= 6A3 ame: Full=DNA topoisomerase 6 subunit A Short= 6A ame: Full=Meiotic recombination SPO11-3	F:GO:0003824; C:GO:0043231; F:GO:0005488	F:catalytic activity; C:intracellular membrane-bounded organelle; F:binding
Cs7g31030	645.3770574	978.7358278	312.018287	0.318797247	-1.649288926	1.74424E-07	Chaperone clpB	F:GO:0005524; P:GO:0019538; F:GO:0016787	F:ATP binding; P:protein metabolic process; F:hydrolase activity
Cs2g01370	281.5398734	426.9536105	136.1261362	0.31883121	-1.649135235	6.73223E-07	6-phosphofructokinase 2-like	F:GO:0005524; F:GO:0046872; P:GO:0006002; C:GO:0005829; P:GO:0061615; F:GO:0003872	F:ATP binding; F:metal ion binding; P:fructose 6-phosphate metabolic process; C:cytosol; P:glycolytic process through fructose-6-phosphate; F:6-phosphofructokinase activity
orange1.1t01829	3234.241923	4904.519085	1563.964761	0.318882389	-1.648903673	1.07604E-07	TMV resistance N	P:GO:0007165; F:GO:0043531; P:GO:0006952	P:signal transduction; F:ADP binding; P:defense response
Cs7g05540	112.7756087	170.9823254	54.56889207	0.319149315	-1.647696543	2.97289E-05	auxin-responsive IAA29-like	C:GO:0005634; P:GO:0006351; P:GO:0006355; P:GO:0009734	C:nucleus; P:transcription, DNA-templated; P:regulation of transcription, DNA-templated; P:auxin-activated signaling pathway
Cs8g08800	443.4528019	672.3300045	214.5755994	0.319152199	-1.647683507	6.13609E-05	2 calcium sensor
Cs2g26370	136.3248988	206.6590351	65.99076252	0.319321933	-1.646916446	5.75817E-06	NBS-LRR type disease resistance
Cs8g19750	525.4486641	796.4889848	254.4083434	0.319412256	-1.646508425	4.93965E-05	D H box RNA helicase	P:GO:0006813; C:GO:0005634; F:GO:0097159; F:GO:1901363; C:GO:0055087; P:GO:1904278; P:GO:0070478; P:GO:0016441; C:GO:0005773; P:GO:0035864; F:GO:0004004	P:potassium ion transport; C:nucleus; F:organic cyclic compound binding; F:heterocyclic compound binding; C:Ski complex; P:positive regulation of wax biosynthetic process; P:nuclear-transcribed mRNA catabolic process, 3'-5' exonucleolytic nonsense-mediated decay; P:posttranscriptional gene silencing; C:vacuole; P:response to potassium ion; F:ATP-dependent RNA helicase activity
orange1.1t01105	212.3859556	321.9074234	102.8644878	0.319546802	-1.645900844	0.001816471	Alpha glucosidase	P:GO:0005975; F:GO:0004553; F:GO:0030246	P:carbohydrate metabolic process; F:hydrolase activity, hydrolyzing O-glycosyl compounds; F:carbohydrate binding
Cs2g27160	150.4661703	228.0378653	72.89447536	0.319659524	-1.645392019	2.31906E-06	hypothetical protein VITISV_030954
Cs8g05290	157.95401	239.3804778	76.52754214	0.319689988	-1.645254531	0.003197806	scopoletin glucosyltransferase
orange1.1t00024	19.62512215	29.74201245	9.508231853	0.319690265	-1.64525328	0.006108289	non-LTR retroelement reverse transcriptase
orange1.1t03200	21.31135394	32.29633469	10.32637318	0.319738239	-1.645036802	0.002881482	retrotransposon unclassified
Cs6g06820	112.627563	170.6422286	54.6128974	0.320043273	-1.643661109	8.98481E-06	importin subunit alpha-1 isoform X1	P:GO:0006607; C:GO:0005829; F:GO:0008565; F:GO:0008139; C:GO:0005643; C:GO:0005654	P:NLS-bearing protein import into nucleus; C:cytosol; F:protein transporter activity; F:nuclear localization sequence binding; C:nuclear pore; C:nucleoplasm
Cs7g20920	66.9034982	101.3561585	32.45083792	0.320166415	-1.643106115	6.29852E-05	hypothetical protein VITISV_027864
orange1.1t00880	4046.317645	6127.270778	1965.364512	0.320756922	-1.640447698	1.03842E-07	Heparan-alpha-glucosaminide N-acetyltransferase
Cs9g14600	199.9264941	302.7421862	97.11080198	0.320770631	-1.640386039	2.67621E-06	trehalose-phosphate phosphatase A-like isoform X1	F:GO:0004805; P:GO:0005992; P:GO:0016311	F:trehalose-phosphatase activity; P:trehalose biosynthetic process; P:dephosphorylation
Cs7g14820	1302.680912	1972.561838	632.799986	0.320801089	-1.640249055	2.96521E-07	carotenoid cleavage dioxygenase 4a	F:GO:0016702; P:GO:0055114	F:oxidoreductase activity, acting on single donors with incorporation of molecular oxygen, incorporation of two atoms of oxygen; P:oxidation-reduction process
Cs7g04120	314.1193193	475.6212782	152.6173603	0.32088001	-1.639894181	3.0566E-07	NAD(P)-linked oxidoreductase	F:GO:0000166; F:GO:0003676; C:GO:0016021; C:GO:0009535	F:nucleotide binding; F:nucleic acid binding; C:integral component of membrane; C:chloroplast thylakoid membrane
Cs2g02980	2216.671975	3356.349548	1076.994402	0.320882669	-1.639882222	1.15361E-07	adenosine 5 -phosphosulfate reductase	C:GO:0005623; P:GO:0019419; F:GO:0016671; P:GO:0045454	C:cell; P:sulfate reduction; F:oxidoreductase activity, acting on a sulfur group of donors, disulfide as acceptor; P:cell redox homeostasis
orange1.1t00580	35235.66147	53343.32285	17128.0001	0.321089861	-1.638950987	1.98252E-07	LHY isoform X1	F:GO:0003677; C:GO:0005634; P:GO:0006351; P:GO:0006355	F:DNA binding; C:nucleus; P:transcription, DNA-templated; P:regulation of transcription, DNA-templated
orange1.1t03257	727.8225235	1101.705615	353.939432	0.32126498	-1.63816437	2.81313E-07	nuclear transcription factor Y subunit C-2-like	C:GO:0005634; F:GO:0046982	C:nucleus; F:protein heterodimerization activity
orange1.1t03882	261.0001385	394.9499189	127.0503581	0.321687262	-1.636269284	8.60949E-07	disease resistance RPP13 1
Cs5g20755	173.1113562	261.9247057	84.29800671	0.321840609	-1.635581723	0.001034979	disease resistance RPP13 1
orange1.1t05990	44.73373963	67.67479387	21.7926854	0.322020713	-1.634774605	0.000121674	NBS-LRR type disease resistance
Cs1g14250	67.85321873	102.6488987	33.05753878	0.322044749	-1.634666927	6.77272E-05	hypothetical protein VITISV_000078
Cs2g06460	103.4417382	156.4842754	50.39920111	0.322071984	-1.634544922	1.27641E-05	NAC domain-containing 18	C:GO:0005634; F:GO:0003677; P:GO:0006351; P:GO:0006355	C:nucleus; F:DNA binding; P:transcription, DNA-templated; P:regulation of transcription, DNA-templated
Cs7g12250	888.7334054	1344.28371	433.1831007	0.322240832	-1.633788783	2.81111E-07	2-oxoglutarate decarboxylase hydro-lyase magnesium ion binding	F:GO:0003824; C:GO:0043231; P:GO:0042372; P:GO:0042550; C:GO:0044444	F:catalytic activity; C:intracellular membrane-bounded organelle; P:phylloquinone biosynthetic process; P:photosystem I stabilization; C:cytoplasmic part
orange1.1t00177	137.2481906	207.5950542	66.90132711	0.322268406	-1.633665338	2.00131E-06	hypothetical protein POPTR_0014s05730g
Cs3g10140	304.8717425	461.089268	148.6542171	0.322397912	-1.633085696	4.3132E-05	Receptor kinase	C:GO:0016020; C:GO:0016021	C:membrane; C:integral component of membrane
Cs7g12850	4177.738227	6315.1893	2040.287154	0.323076167	-1.630053766	5.68382E-08	Serine threonine kinase SNT7	F:GO:0005524; P:GO:0042548; C:GO:0009507; C:GO:0016021; F:GO:0004674; P:GO:0006468	F:ATP binding; P:regulation of photosynthesis, light reaction; C:chloroplast; C:integral component of membrane; F:protein serine/threonine kinase activity; P:protein phosphorylation
Cs5g08140	208.091185	314.5045911	101.6777789	0.323295055	-1.629076656	2.90034E-06	malectin receptor-like kinase family	F:GO:0000166; C:GO:0016020; F:GO:0004672; P:GO:0016310	F:nucleotide binding; C:membrane; F:protein kinase activity; P:phosphorylation
Cs8g10670	28.37952744	42.88559998	13.8734549	0.323499144	-1.628166199	0.000382838	hypothetical protein MTR_4g078190
orange1.1t02746	863.2779913	1304.522489	422.0334936	0.32351569	-1.628092411	9.05662E-08	PREDICTED: uncharacterized protein At4g00950-like	P:GO:0009793	P:embryo development ending in seed dormancy
Cs2g12530	130.9254499	197.8413468	64.00955295	0.323539816	-1.627984828	7.36976E-06	PREDICTED: uncharacterized protein LOC100810028	F:GO:0008270; F:GO:0046872; P:GO:0035556; C:GO:0005622	F:zinc ion binding; F:metal ion binding; P:intracellular signal transduction; C:intracellular
Cs1g17690	24.36392501	36.81155522	11.91629481	0.323710714	-1.627222981	0.001324855	Pentatricopeptide repeat-containing
Cs2g31120	56.13247386	84.81059834	27.45434938	0.323713662	-1.62720984	0.001859205	probable LRR receptor-like serine threonine- kinase At4g08850	F:GO:0005524; C:GO:0016020; C:GO:0016021; F:GO:0004672; P:GO:0006468	F:ATP binding; C:membrane; C:integral component of membrane; F:protein kinase activity; P:protein phosphorylation
orange1.1t06065	46.89639049	70.84579364	22.94698735	0.323900491	-1.626377439	0.000192073	phosphatidylinositol phosphatidylcholine transfer SFH8-like isoform X1
Cs9g08500	4081.549388	6165.910857	1997.187919	0.323908011	-1.626343947	1.02169E-05	hypothetical protein VITISV_041073
Cs8g02220	534.7327061	807.562312	261.9031002	0.324313178	-1.624540446	1.16064E-07	F-box kelch-repeat At3g23880-like isoform X1
Cs8g03720	1266.031354	1911.818299	620.2444094	0.324426442	-1.624036683	3.3071E-07	FF domain-containing	F:GO:0003723; C:GO:0071004; C:GO:0005685; P:GO:0000398	F:RNA binding; C:U2-type prespliceosome; C:U1 snRNP; P:mRNA splicing, via spliceosome
Cs8g19000	3284.082578	4958.916353	1609.248802	0.324516222	-1.623637495	2.54712E-07	Serine arginine repetitive matrix	P:GO:0006397	P:mRNA processing
orange1.1t01286	2745.684615	4145.620296	1345.748933	0.324619439	-1.623178702	2.81553E-05	phospholipase D beta 1	F:GO:0003824	F:catalytic activity
orange1.1t04207	13.81016506	20.85061518	6.769714947	0.324676989	-1.622922957	0.008259568	resistance protein
Cs9g13520	947.5792577	1430.600736	464.5577795	0.324729163	-1.62269114	5.05827E-07	probable LRR receptor-like serine threonine- kinase At3g47570-like
Cs1g12780	153.126534	231.1768445	75.07622348	0.324756676	-1.622568914	3.77995E-06	pentatricopeptide repeat-containing At1g52620-like
Cs6g16460	283.3443823	427.7534096	138.935355	0.324802449	-1.622365585	2.12507E-06	receptor kinase FERONIA-like
Cs4g13880	14.32588613	21.62027966	7.031492609	0.325226719	-1.62048231	0.013146143	hypothetical protein ARALYDRAFT_491802	P:GO:0008150; C:GO:0005575; F:GO:0003674	P:biological_process; C:cellular_component; F:molecular_function
Cs5g22460	117.6178377	177.4969531	57.73872237	0.325294161	-1.62018317	0.002317146	NBS type disease resistance
Cs3g08400	856.3282504	1291.93995	420.7165504	0.32564714	-1.618618537	3.12055E-07	UDP-glycosyltransferase 83A1
Cs1g03980	5378.291562	8113.99491	2642.588213	0.325682755	-1.618460766	2.05416E-07	cellulose synthase H1-like isoform X1
Cs6g10460	14.84432981	22.39233346	7.296326168	0.325840368	-1.617762747	0.007656664	hypothetical protein VITISV_004433
Cs7g08650	14.34374604	21.63368421	7.05380787	0.326056709	-1.616805191	0.011505272	transcription factor WER	F:GO:0003677	F:DNA binding
Cs1g13700	58.85771466	88.76520577	28.95022356	0.326143823	-1.61641979	0.000110209	pleiotropic drug resistance
Cs6g11010	323.0047397	487.1293509	158.8801285	0.326155934	-1.616366217	7.38638E-07	serine arginine repetitive matrix 2-like isoform X1
orange1.1t00226	10773.69385	16247.65042	5299.737281	0.326184842	-1.616238356	1.39994E-07	unknown
Cs2g08750	1840.571322	2775.144808	905.9978366	0.326468671	-1.614983543	0.001297382	Receptor kinase
Cs5g12700	13.59750268	20.49926827	6.695737099	0.326632981	-1.614257625	0.008414612	probable E3 ubiquitin- ligase LUL4-like
orange1.1t01767	390.9428615	589.3682678	192.5174553	0.326650527	-1.614180128	5.08355E-07	two-pore potassium channel 5 isoform X1
orange1.1t00872	1448.743008	2183.799738	713.6862767	0.326809397	-1.613478626	2.51764E-07	phosphatase 1 regulatory subunit pprA
Cs5g05100	1784.632017	2689.806714	879.4573204	0.3269593	-1.612817035	0.001560379	BAH and TFIIS domain-containing	C:GO:0005634; P:GO:0035278; P:GO:0031053; P:GO:0006351; C:GO:0000932; F:GO:0005488	C:nucleus; P:miRNA mediated inhibition of translation; P:primary miRNA processing; P:transcription, DNA-templated; C:P-body; F:binding
Cs1g12245	271.1858651	408.7267144	133.6450157	0.32697891	-1.612730508	1.14494E-06	hAT-like transposase	F:GO:0005488	F:binding
Cs1g12030	782.7993898	1179.653761	385.9450189	0.327168049	-1.611896234	6.09849E-08	NBS-LRR type disease resistance
Cs5g01020	42.72282792	64.37838971	21.06726613	0.327241272	-1.611573382	0.000375368	probable receptor kinase	P:GO:0016310; F:GO:0016301	P:phosphorylation; F:kinase activity
Cs3g21030	255.5490376	384.9888481	126.1092271	0.327565922	-1.610142818	1.63583E-06	receptor kinase 2-like	F:GO:0005524; C:GO:0016021; F:GO:0004674; P:GO:0006468	F:ATP binding; C:integral component of membrane; F:protein serine/threonine kinase activity; P:protein phosphorylation
Cs7g04530	499.5289738	752.5356999	246.5222477	0.327588774	-1.610042174	2.88568E-07	unknown	F:GO:0051082; P:GO:0006457	F:unfolded protein binding; P:protein folding
Cs8g17560	332.8052754	501.3392912	164.2712597	0.327664842	-1.609707213	0.000154586	DNA-directed RNA polymerase III largest subunit	F:GO:0016740	F:transferase activity
Cs8g04910	1878.298349	2829.280661	927.3160378	0.327756822	-1.609302286	7.08812E-08	triacylglycerol lipase 1-like	F:GO:0016788; P:GO:0016042	F:hydrolase activity, acting on ester bonds; P:lipid catabolic process
Cs2g12755	247.1981395	372.3525761	122.0437029	0.32776382	-1.609271481	2.33212E-07	anthranilate alpha subunit	P:GO:0000162; F:GO:0004049	P:tryptophan biosynthetic process; F:anthranilate synthase activity
orange1.1t03471	54.82064457	82.55060718	27.09068197	0.328170596	-1.607482115	7.40337E-05	hypothetical protein MTR_1g045930
Cs7g18810	1157.147596	1741.884911	572.4102809	0.328615443	-1.605527816	5.99275E-07	transcription factor PIF4-like isoform X1	F:GO:0046983	F:protein dimerization activity
Cs5g02660	894.7714032	1346.686261	442.856546	0.328849086	-1.604502434	1.01464E-07	glucose-6-phosphate 1-epimerase	P:GO:0005975; F:GO:0003824; F:GO:0030246; F:GO:0016853	P:carbohydrate metabolic process; F:catalytic activity; F:carbohydrate binding; F:isomerase activity
Cs7g27040	587.9428174	884.811034	291.0746007	0.328968096	-1.603980422	6.44849E-07	cytochrome P450 71A1-like	F:GO:0016491; F:GO:0005488	F:oxidoreductase activity; F:binding
Cs2g06950	18.42889672	27.73259841	9.125195042	0.329042195	-1.603655496	0.009156937	MYB transcription factor	F:GO:0003677	F:DNA binding
Cs4g14220	411.8693776	619.7724029	203.9663524	0.329098797	-1.603407341	1.14396E-06	zinc finger CCCH domain-containing 64	F:GO:0003676; C:GO:0005634; F:GO:0003824; F:GO:0046872; C:GO:0005829	F:nucleic acid binding; C:nucleus; F:catalytic activity; F:metal ion binding; C:cytosol
Cs6g13930	15.7874975	23.75073223	7.824262779	0.329432487	-1.601945262	0.00494641	ovate transcriptional repressor
Cs7g17000	74.18178377	111.5913269	36.77224068	0.329525974	-1.601535909	2.63534E-05	protodermal factor
Cs4g15780	180.6433782	271.7176385	89.56911798	0.329640426	-1.601034916	1.20201E-06	polyol transporter 5-like	F:GO:0022891; P:GO:0055085; C:GO:0016021	F:substrate-specific transmembrane transporter activity; P:transmembrane transport; C:integral component of membrane
Cs8g09140	31.53332398	47.41598679	15.65066118	0.330071401	-1.599149953	0.007685534	Cc-nbs-lrr resistance
Cs3g26770	88.81573661	133.5356947	44.09577855	0.330217165	-1.598512979	1.10284E-05	U11 U12 small nuclear ribonucleo 25 kDa isoform X2
Cs9g12820	533.4284438	801.9193081	264.9375796	0.33037935	-1.59780458	4.28197E-05	hypothetical protein VITISV_000078
Cs5g10950	21.45841256	32.25337103	10.66345408	0.33061518	-1.596775127	0.003537564	gag-pol poly
Cs9g06430	378.3523095	568.566856	188.137763	0.330898224	-1.595540546	0.000229868	RAN GTPase-activating 2	C:GO:0005635; C:GO:0009507; C:GO:0032153; P:GO:0000911; C:GO:0009504; C:GO:0005886	C:nuclear envelope; C:chloroplast; C:cell division site; P:cytokinesis by cell plate formation; C:cell plate; C:plasma membrane
Cs6g19270	2205.645032	3314.380126	1096.909937	0.330954778	-1.595293997	2.47621E-07	F-box FBD LRR-repeat At1g13570
orange1.1t02071	82.65264699	124.1814893	41.1238047	0.331158894	-1.594404487	5.40338E-05	unknown	C:GO:0016020; C:GO:0016021	C:membrane; C:integral component of membrane
Cs4g04830	286.4320195	430.3473548	142.5166842	0.331166632	-1.594370778	2.71067E-06	evolutionarily conserved C-terminal region 10	C:GO:0005634; F:GO:0003729	C:nucleus; F:mRNA binding
orange1.1t04526	263.545561	395.8895184	131.2016036	0.331409642	-1.593312517	0.000962434	NBS-LRR type disease resistance
Cs3g08210	220.6151908	331.2424894	109.9878923	0.332046449	-1.590543026	3.04941E-06	hypothetical protein VITISV_021876
orange1.1t02275	648.8462062	974.1029664	323.589446	0.33219224	-1.589909724	9.31264E-07	Guanine nucleotide exchange expressed	P:GO:0007264; F:GO:0005085; C:GO:0005622; P:GO:0043547	P:small GTPase mediated signal transduction; F:guanyl-nucleotide exchange factor activity; C:intracellular; P:positive regulation of GTPase activity
Cs3g13200	368.9529988	553.8940739	184.0119236	0.332215007	-1.58981085	7.75094E-05	Cc-nbs-lrr resistance
Cs7g15500	24.4804709	36.7487356	12.2122062	0.332316364	-1.589370758	0.001317041	cytochrome P450 89A2-like	F:GO:0016491; F:GO:0046872	F:oxidoreductase activity; F:metal ion binding
orange1.1t04653	50.00428282	75.05805717	24.95050847	0.332416124	-1.588937731	0.000251541	hypothetical protein VITISV_009359
Cs3g26790	107.0453522	160.6630804	53.42762394	0.332544501	-1.58838068	4.17187E-06	F-box SKIP23-like	F:GO:0016874	F:ligase activity
Cs2g02490	1089.217622	1634.679654	543.7555913	0.332637401	-1.587977704	1.92258E-07	Tetratricopeptide repeat 1
orange1.1t02095	376.9479657	565.6569789	188.2389525	0.332779334	-1.587362253	1.74813E-06	leucine-rich repeat extensin 5-like isoform X1	F:GO:0003676; F:GO:0003723	F:nucleic acid binding; F:RNA binding
Cs6g15800	667.2120788	1001.211859	333.2122989	0.332808981	-1.587233727	7.41034E-07	probable glycosyltransferase At5g03795-like	F:GO:0050508; C:GO:0016021	F:glucuronosyl-N-acetylglucosaminyl-proteoglycan 4-alpha-N-acetylglucosaminyltransferase activity; C:integral component of membrane
Cs7g04230	53.90259484	80.88172278	26.92346691	0.332874548	-1.586949531	0.000170343	pentatricopeptide repeat-containing	C:GO:0005739	C:mitochondrion
orange1.1t01394	191.6006865	287.4925828	95.70879021	0.332908729	-1.586801398	3.20557E-06	hypothetical protein VITISV_014071
Cs7g06410	155.8416432	233.801604	77.88168246	0.333110129	-1.585928872	5.27797E-05	BTB POZ domain-containing NPY1-like	P:GO:0060918; P:GO:0007165; P:GO:0048513; F:GO:0004871	P:auxin transport; P:signal transduction; P:animal organ development; F:signal transducer activity
Cs6g13420	402.2585208	603.4799518	201.0370898	0.333129691	-1.585844152	7.01687E-07	TPX2 (targeting for Xklp2)	C:GO:0005634; C:GO:0005737; F:GO:0003674; C:GO:0005874	C:nucleus; C:cytoplasm; F:molecular_function; C:microtubule
Cs7g16460	1756.814676	2635.129823	878.4995297	0.333379981	-1.584760621	2.03627E-07	DUF760 family
Cs8g08730	2478.954668	3717.490637	1240.4187	0.333670968	-1.583501928	5.88589E-07	kinesin NACK1	F:GO:0005524; F:GO:0003777; P:GO:0007018; C:GO:0005874; F:GO:0008017	F:ATP binding; F:microtubule motor activity; P:microtubule-based movement; C:microtubule; F:microtubule binding
Cs2g21950	690.4824747	1035.099921	345.8650287	0.334136852	-1.58148899	5.19999E-07	PREDICTED: uncharacterized protein LOC100813277 isoform X1	C:GO:0016021; C:GO:0005794	C:integral component of membrane; C:Golgi apparatus
Cs9g06630	3010.011134	4511.249874	1508.772394	0.334446647	-1.580152013	0.000761791	TIME FOR COFFEE	P:GO:0006979; C:GO:0005634; P:GO:0009737; P:GO:0042752; P:GO:0032502; P:GO:0005982; P:GO:0009414	P:response to oxidative stress; C:nucleus; P:response to abscisic acid; P:regulation of circadian rhythm; P:developmental process; P:starch metabolic process; P:response to water deprivation
Cs7g02220	30.92920188	46.35396777	15.50443599	0.334479156	-1.580011789	0.005198641	disease resistance RPP13 1
Cs5g04420	69.33725023	103.8979386	34.77656186	0.334718497	-1.578979816	7.68156E-05	zinc ion binding	F:GO:0046872; P:GO:0010106	F:metal ion binding; P:cellular response to iron ion starvation
Cs4g11820	187.5703099	281.0238868	94.11673295	0.334906524	-1.578169617	7.44907E-06	G-type lectin S-receptor-like serine threonine- kinase At4g27290-like isoform X1	F:GO:0005488; F:GO:0016301; P:GO:0009987	F:binding; F:kinase activity; P:cellular process
Cs4g16180	457.4074819	685.2626763	229.5522875	0.334984372	-1.577834302	2.20645E-06	U-box domain-containing
Cs3g03750	4997.339318	7486.492616	2508.186021	0.335028183	-1.577645631	2.45087E-07	hypothetical protein MTR_2g006450
Cs7g19950	1992.711978	2985.128115	1000.295841	0.335093102	-1.577366104	0.000412659	meiosis chromosome segregation family	C:GO:0016020; C:GO:0016021	C:membrane; C:integral component of membrane
Cs5g11130	191.6778379	287.0891966	96.26647926	0.335319059	-1.576393609	2.25558E-06	alpha-xylosidase 2 isoform X1	F:GO:0016787	F:hydrolase activity
Cs2g28540	862.6008258	1291.928074	433.2735771	0.335369736	-1.57617559	6.82469E-07	DNA repair UVH3	C:GO:0005634; P:GO:0090305; F:GO:0004519; P:GO:0006289; F:GO:0003697	C:nucleus; P:nucleic acid phosphodiester bond hydrolysis; F:endonuclease activity; P:nucleotide-excision repair; F:single-stranded DNA binding
Cs3g16570	260.6718841	390.4090587	130.9347095	0.335378257	-1.576138936	0.002530883	amino acid permease 6	C:GO:0016020	C:membrane
Cs1g05830	111.1492539	166.4603866	55.83812131	0.3354439	-1.575856585	0.000499899	Callose synthase
Cs7g10690	279.0096575	417.8004429	140.2188722	0.335612072	-1.575133486	4.39375E-06	CTD small phosphatase 2
Cs2g29770	877.0809388	1313.158522	441.003356	0.335834059	-1.574179546	4.29732E-05	Lateral signaling target
Cs6g01370	35.63480591	53.34967569	17.91993613	0.335895878	-1.573914005	0.000388414	hypothetical protein VITISV_030954	F:GO:0016740	F:transferase activity
Cs3g13210	1009.029053	1510.526817	507.5312892	0.335996212	-1.573483125	4.88233E-07	Cc-nbs-lrr resistance	F:GO:0000166; F:GO:0005524; F:GO:0043531; P:GO:0006952	F:nucleotide binding; F:ATP binding; F:ADP binding; P:defense response
orange1.1t03313	264.6099675	396.0642272	133.1557078	0.33619726	-1.57262013	1.97151E-06	hypothetical protein VITISV_008862	F:GO:0000166; F:GO:0005524; C:GO:0016020; C:GO:0016021; F:GO:0004672; P:GO:0006468	F:nucleotide binding; F:ATP binding; C:membrane; C:integral component of membrane; F:protein kinase activity; P:protein phosphorylation
orange1.1t05949	473.8612379	709.2006811	238.5217946	0.336324825	-1.572072825	1.63469E-06	thioredoxin domain-containing 2 isoform X1	F:GO:0015035; P:GO:0007275; P:GO:0007283; F:GO:0004791; P:GO:0006662; P:GO:0045454; C:GO:0005730; C:GO:0001520; C:GO:0005634; P:GO:0030317; F:GO:0003756; C:GO:0005737; F:GO:0047134; P:GO:0030154; F:GO:0016671; C:GO:0036126; P:GO:0034614	F:protein disulfide oxidoreductase activity; P:multicellular organism development; P:spermatogenesis; F:thioredoxin-disulfide reductase activity; P:glycerol ether metabolic process; P:cell redox homeostasis; C:nucleolus; C:outer dense fiber; C:nucleus; P:flagellated sperm motility; F:protein disulfide isomerase activity; C:cytoplasm; F:protein-disulfide reductase activity; P:cell differentiation;…
Cs5g31590	38.31057603	57.33109222	19.29005984	0.336467684	-1.571460145	0.000405616	adenylate isopentenyltransferase	P:GO:0008033; F:GO:0016740	P:tRNA processing; F:transferase activity
Cs4g12345	184.6740925	276.3497834	92.99840156	0.336524243	-1.571217657	1.58216E-06	---NA---
Cs4g10180	1043.163104	1560.993842	525.3323656	0.336537116	-1.57116247	4.1293E-06	DNA-binding bromodomain	F:GO:0003677	F:DNA binding
Cs6g17410	1822.429191	2727.088028	917.7703538	0.336538588	-1.57115616	3.18215E-05	nudix hydrolase mitochondrial	F:GO:0016787	F:hydrolase activity
Cs5g06190	4870.468618	7287.093127	2453.84411	0.336738404	-1.570299829	3.57554E-07	chloroplast elongation factor tub	F:GO:0005525; F:GO:0003746; F:GO:0003924; P:GO:0006414; C:GO:0005622	F:GTP binding; F:translation elongation factor activity; F:GTPase activity; P:translational elongation; C:intracellular
orange1.1t00405	1701.144388	2544.856665	857.4321098	0.336927467	-1.569490051	4.01632E-07	At1g01540 F22L4_6	P:GO:0046777; F:GO:0004674; C:GO:0005886	P:protein autophosphorylation; F:protein serine/threonine kinase activity; C:plasma membrane
Cs5g31980	1134.591072	1697.309951	571.8721925	0.336928557	-1.569485383	0.000516087	PIEZO_ARATH ame: Full=Piezo-type mechanosensitive ion channel homolog	F:GO:0008381; C:GO:0009507; P:GO:0034220; C:GO:0016021	F:mechanically-gated ion channel activity; C:chloroplast; P:ion transmembrane transport; C:integral component of membrane
Cs7g12150	34.7891362	52.02955091	17.5487215	0.33728374	-1.567965327	0.000937174	Armadillo beta-catenin-like repeat family	C:GO:0005634; F:GO:0004842; F:GO:0016874; P:GO:0016567	C:nucleus; F:ubiquitin-protein transferase activity; F:ligase activity; P:protein ubiquitination
orange1.1t03139	46.05442605	68.87736671	23.23148539	0.337287653	-1.567948586	0.000680569	hypothetical protein VITISV_026312
Cs3g20480	58.71545305	87.81049691	29.62040919	0.337321963	-1.56780184	0.000104674	pentatricopeptide repeat-containing mitochondrial-like
Cs7g30840	29.36809346	43.90366707	14.83251986	0.337842391	-1.565577732	0.001230047	RING-H2 finger ATL66-like	F:GO:0008270; F:GO:0046872; C:GO:0016020; C:GO:0016021	F:zinc ion binding; F:metal ion binding; C:membrane; C:integral component of membrane
Cs5g14380	13.15146529	19.65753067	6.645399901	0.338058732	-1.564654181	0.012757524	---NA---
orange1.1t01934	22.72137061	33.95941531	11.48332592	0.338148517	-1.564271069	0.0054156	octicosapeptide Phox Bem1p domain-containing
orange1.1t01025	228.3960136	341.3536913	115.4383358	0.33817808	-1.564144946	3.55713E-06	vegetative cell wall gp1-like isoform X1
Cs2g19010	360.5275139	538.5053561	182.5496717	0.338993233	-1.56067162	0.00025806	zinc finger CONSTANS-LIKE 9-like	F:GO:0008270; C:GO:0005622	F:zinc ion binding; C:intracellular
Cs6g14170	637.1053836	951.5190482	322.6917191	0.33913322	-1.560075982	1.10269E-06	mRNA-decapping enzyme	P:GO:0031087; P:GO:0043085; P:GO:0000290; C:GO:0000932; F:GO:0003729; F:GO:0008047	P:deadenylation-independent decapping of nuclear-transcribed mRNA; P:positive regulation of catalytic activity; P:deadenylation-dependent decapping of nuclear-transcribed mRNA; C:P-body; F:mRNA binding; F:enzyme activator activity
Cs2g25120	474.6526732	708.7509858	240.5543606	0.339406033	-1.558915885	6.23326E-07	pre-mRNA-splicing factor ISY1 homolog	C:GO:0071020; F:GO:0000384; P:GO:0000350; C:GO:0071013; C:GO:0071014; C:GO:0071012; C:GO:0000974; P:GO:0000389	C:post-spliceosomal complex; F:first spliceosomal transesterification activity; P:generation of catalytic spliceosome for second transesterification step; C:catalytic step 2 spliceosome; C:post-mRNA release spliceosomal complex; C:catalytic step 1 spliceosome; C:Prp19 complex; P:mRNA 3'-splice site recognition
Cs5g26550	206.9672142	309.0369621	104.8974663	0.339433399	-1.558799569	5.20738E-06	pentatricopeptide repeat-containing	F:GO:0008270	F:zinc ion binding
Cs2g06310	1638.619022	2445.679946	831.5580978	0.340011006	-1.55634665	0.000281961	mediator of RNA polymerase II transcription subunit 16	P:GO:0006351; P:GO:1902066; P:GO:1901672; P:GO:0006970; P:GO:0006355; P:GO:0009631; P:GO:0048364; P:GO:0032922; P:GO:2001009; P:GO:0048586; C:GO:0016592; P:GO:0010104; P:GO:2000022	P:transcription, DNA-templated; P:regulation of cell wall pectin metabolic process; P:positive regulation of systemic acquired resistance; P:response to osmotic stress; P:regulation of transcription, DNA-templated; P:cold acclimation; P:root development; P:circadian regulation of gene expression; P:regulation of plant-type cell wall cellulose biosynthetic process; P:regulation of long-day photope…
Cs1g11760	442.5578219	660.482481	224.6331629	0.34010465	-1.555949365	9.41841E-07	leucine-rich repeat family
Cs2g10300	26.38783364	39.36533884	13.41032844	0.340663356	-1.553581324	0.001670677	Pentatricopeptide repeat-containing
Cs2g14620	2084.818078	3109.983913	1059.652244	0.340725957	-1.553316239	1.0403E-06	Nuclear factor related to kappa-B-binding	P:GO:0008150; C:GO:0005634; C:GO:0031011; F:GO:0003674	P:biological_process; C:nucleus; C:Ino80 complex; F:molecular_function
Cs1g12860	17.58264755	26.2269796	8.9383155	0.340806133	-1.552976797	0.003500789	UDP-glucosyltransferase family 1	F:GO:0016757	F:transferase activity, transferring glycosyl groups
Cs3g25650	641.5723372	956.8978388	326.2468355	0.34094218	-1.552400998	1.79883E-06	TPR repeat-containing
orange1.1t06037	167.2915077	249.5100625	85.07295294	0.340960008	-1.552325562	5.6395E-06	---NA---
Cs1g05180	34.23192501	51.05432164	17.40952838	0.341000092	-1.552155966	0.000877063	Receptor like kinase
Cs2g20010	6842.533953	10204.42189	3480.646015	0.341091936	-1.551767449	1.22652E-07	---NA---
Cs2g05540	2011.000267	2998.758728	1023.241806	0.341221785	-1.551218338	4.01053E-05	Homeobox Hox-C4	F:GO:0003677; C:GO:0005634; P:GO:0006351; P:GO:0006355	F:DNA binding; C:nucleus; P:transcription, DNA-templated; P:regulation of transcription, DNA-templated
Cs2g26075	230.1077366	343.1224093	117.0930639	0.341257408	-1.551067732	1.53389E-06	mitogen-activated kinase kinase kinase 1-like isoform X1	F:GO:0000166; F:GO:0004702; C:GO:0005737; P:GO:0023014	F:nucleotide binding; F:signal transducer, downstream of receptor, with serine/threonine kinase activity; C:cytoplasm; P:signal transduction by protein phosphorylation
Cs5g32500	1199.516949	1788.462214	610.5716846	0.341394792	-1.550487047	1.51294E-06	TRANSPORT INHIBITOR RESPONSE 1-like isoform X1
Cs9g14860	359.2826167	535.5423473	183.0228861	0.341752407	-1.548976597	0.000109314	probable LRR receptor-like serine threonine- kinase At4g08850-like
orange1.1t04341	28.66728006	42.72529919	14.60926092	0.341934666	-1.5482074	0.002610442	hypothetical protein VITISV_028193
Cs2g13270	131.2039282	195.5096953	66.89816118	0.342173114	-1.547201691	2.3582E-05	receptor kinase	F:GO:0005524; C:GO:0016021; F:GO:0004674; P:GO:0006468	F:ATP binding; C:integral component of membrane; F:protein serine/threonine kinase activity; P:protein phosphorylation
orange1.1t03838	1435.327009	2138.736745	731.9172735	0.342219432	-1.547006414	0.000545556	phosphatase 2C and cyclic nucleotide-binding kinase domain-containing -like isoform X1
Cs2g06030	4620.028853	6884.022297	2356.035409	0.342246917	-1.546890549	1.05272E-06	probable ubiquitin-conjugating enzyme E2 24-like
orange1.1t04591	162.7969283	242.4785789	83.1152777	0.342773692	-1.544671709	2.05085E-05	Cc-nbs-lrr resistance	F:GO:0043531; P:GO:0006952	F:ADP binding; P:defense response
orange1.1t02276	1073.577343	1598.625453	548.5292334	0.343125547	-1.54319155	0.001889016	Vacuolar sorting-associated
Cs2g21640	628.5619769	935.8497461	321.2742077	0.343296784	-1.542471755	2.27748E-06	homeobox-leucine zipper HDG2-like isoform X1
orange1.1t04565	1134.168448	1688.185368	580.1515284	0.343653925	-1.540971657	2.98588E-07	TIR-NBS-LRR resistance muRdr1E
Cs2g02120	4415.517061	6571.983317	2259.050805	0.343739583	-1.540612101	0.000747575	tonoplast dicarboxylate transporter-like	P:GO:0006814; P:GO:0055085; C:GO:0016021; F:GO:0005215	P:sodium ion transport; P:transmembrane transport; C:integral component of membrane; F:transporter activity
Cs1g07160	344.8230367	513.1259331	176.5201404	0.344009392	-1.539480141	4.17563E-06	hypothetical protein VITISV_010740
Cs6g01040	171.2957058	254.8128638	87.77854776	0.344482404	-1.537497804	0.001134644	disease resistance RPP13 1 isoform X1	F:GO:0043531; P:GO:0006952	F:ADP binding; P:defense response
Cs1g11210	75.91630748	112.892584	38.94003099	0.344929929	-1.535624779	0.000256649	unnamed protein product	C:GO:0016020; C:GO:0016021	C:membrane; C:integral component of membrane
orange1.1t03185	180.3638738	268.2127584	92.51498915	0.344931351	-1.535618832	5.94314E-06	7-deoxyloganetic acid glucosyltransferase
Cs7g15460	1531.813379	2277.446331	786.1804266	0.345202614	-1.534484706	3.60612E-07	cytochrome P450 89A2-like	F:GO:0016491; F:GO:0046872	F:oxidoreductase activity; F:metal ion binding
orange1.1t03763	564.8817507	839.8380036	289.9254977	0.345215978	-1.534428855	3.21594E-05	G patch domain-containing 1-like	F:GO:0003723; P:GO:0006396; P:GO:0006397	F:RNA binding; P:RNA processing; P:mRNA processing
orange1.1t02190	299.9359497	445.9294511	153.9424484	0.345217047	-1.534424387	0.000172571	TIR-NBS-LRR type disease resistance	P:GO:0007165	P:signal transduction
Cs6g15890	3316.361638	4930.467256	1702.256021	0.345252475	-1.53427634	1.17245E-06	RNA-binding 10-like isoform X1	F:GO:0005488	F:binding
Cs5g11860	449.8174926	668.7031898	230.9317953	0.345342745	-1.533899178	2.20617E-06	dnaJ homolog subfamily C member 21-like isoform X1	F:GO:0003676; F:GO:0008270	F:nucleic acid binding; F:zinc ion binding
Cs4g14130	1048.053415	1558.015181	538.0916503	0.345369966	-1.533785465	2.05069E-06	geraniol 8-hydroxylase
Cs3g13430	184.1128595	273.6410731	94.58464581	0.345652225	-1.532606882	1.17751E-05	hypothetical protein VITISV_009359
Cs4g16220	23.57699137	35.03898993	12.11499282	0.345757479	-1.532167637	0.003453759	Auxin-responsive IAA27	C:GO:0005634; P:GO:0006351; P:GO:0006355; P:GO:0009734	C:nucleus; P:transcription, DNA-templated; P:regulation of transcription, DNA-templated; P:auxin-activated signaling pathway
Cs6g13900	799.0050881	1187.42562	410.5845565	0.345777074	-1.532085877	2.21233E-07	HVA22 i
Cs9g11535	25.48811573	37.87628736	13.09994409	0.345861356	-1.53173427	0.00191624	K(+) efflux antiporter 5-like
Cs3g06520	34.2262176	50.85032061	17.6021146	0.34615543	-1.530508116	0.001334568	methyltransferase PMT26	C:GO:0016020; C:GO:0016021; F:GO:0008168; F:GO:0016740; P:GO:0032259	C:membrane; C:integral component of membrane; F:methyltransferase activity; F:transferase activity; P:methylation
Cs7g02690	653.1595545	970.272	336.0471089	0.3463432	-1.529725748	1.67656E-06	uncharacterized protein	C:GO:0005634; P:GO:0016123	C:nucleus; P:xanthophyll biosynthetic process
Cs1g19680	1339.437237	1989.646162	689.2283133	0.34640748	-1.529458011	1.34171E-06	hypothetical protein VITISV_039334
Cs7g07550	734.2597468	1090.502979	378.0165144	0.346644183	-1.528472544	7.31696E-07	Calcium-binding CML42	F:GO:0005509	F:calcium ion binding
Cs3g25430	1210.097831	1797.138316	623.057346	0.346694153	-1.52826459	2.98295E-07	JHL18I08.2	P:GO:0006508; F:GO:0004176	P:proteolysis; F:ATP-dependent peptidase activity
Cs9g18040	77.84415178	115.6057891	40.08251448	0.346717191	-1.528168724	0.000101128	CNGC5
Cs3g08620	102.3089961	151.9162991	52.70169322	0.346912698	-1.527355445	0.009497355	predicted protein
Cs2g25290	26.44981398	39.27439804	13.62522992	0.346923966	-1.527308588	0.002956419	pentatricopeptide repeat-containing At4g21065-like
Cs5g08770	24.52255734	36.40524115	12.63987353	0.347199281	-1.526164137	0.002442115	pentatricopeptide repeat-containing At5g47460-like
Cs6g02930	80.01441907	118.779393	41.24944514	0.34727779	-1.525837947	7.7344E-05	hypothetical protein VITISV_027128
Cs9g08030	2008.686336	2981.061969	1036.310704	0.347631386	-1.524369753	4.40621E-07	NAD(P)H dehydrogenase	P:GO:0006979; C:GO:0016021; C:GO:0009535	P:response to oxidative stress; C:integral component of membrane; C:chloroplast thylakoid membrane
Cs1g12660	1917.270378	2845.313681	989.2270756	0.347668899	-1.524214079	7.27217E-07	caffeoyl- O-methyltransferase	F:GO:0008171; P:GO:0032259	F:O-methyltransferase activity; P:methylation
Cs9g07140	20.53727819	30.47764296	10.59691342	0.34769465	-1.524107225	0.003005487	PREDICTED: uncharacterized protein LOC100251046
Cs7g32230	372.2002692	552.2763968	192.1241417	0.347876793	-1.523351656	1.73585E-06	7-deoxyloganetic acid glucosyltransferase
Cs8g20970	666.3226133	988.6198625	344.0253642	0.347985487	-1.522900957	9.43347E-07	#NAME?	F:GO:0003677; C:GO:0016021; F:GO:0008289	F:DNA binding; C:integral component of membrane; F:lipid binding
orange1.1t02494	47.56608984	70.56684365	24.56533603	0.348114423	-1.522366508	0.000464153	disease resistance RPP13 1 isoform X1
Cs4g06820	4224.548802	6266.641413	2182.456192	0.348265689	-1.521739747	1.10482E-06	phosphoinositide phosphatase SAC3	P:GO:0007033; P:GO:0036092; F:GO:0042578	P:vacuole organization; P:phosphatidylinositol-3-phosphate biosynthetic process; F:phosphoric ester hydrolase activity
Cs6g20560	440.7988266	653.8399908	227.7576624	0.348338532	-1.521438028	3.60867E-06	phosphoglycerate mutase	P:GO:0016311; F:GO:0003993	P:dephosphorylation; F:acid phosphatase activity
Cs7g06840	4039.137666	5990.092344	2088.182988	0.348606143	-1.520330103	4.48209E-07	CONSTANS
Cs7g29490	553.5700145	820.8287751	286.3112539	0.348807525	-1.519496929	0.001126567	DUF3133 family
orange1.1t01397	1584.437468	2348.66721	820.2077271	0.349222624	-1.517781068	8.05526E-07	Receptor kinase	C:GO:0016020; C:GO:0016021	C:membrane; C:integral component of membrane
Cs6g01330	146.4218851	217.0160523	75.82771782	0.34941064	-1.517004552	0.000129885	ATPDR9 PDR9	F:GO:0000166; F:GO:0016887; F:GO:0005524; C:GO:0016020; C:GO:0016021; P:GO:0006810	F:nucleotide binding; F:ATPase activity; F:ATP binding; C:membrane; C:integral component of membrane; P:transport
Cs9g11140	441.1662088	653.8515815	228.480836	0.349438378	-1.51689003	3.90767E-06	general transcription factor IIH subunit 2	F:GO:0008270; P:GO:0006351; C:GO:0000439; P:GO:0006289; C:GO:0005675; P:GO:0006357	F:zinc ion binding; P:transcription, DNA-templated; C:core TFIIH complex; P:nucleotide-excision repair; C:holo TFIIH complex; P:regulation of transcription from RNA polymerase II promoter
orange1.1t04702	80.90677349	119.8947264	41.91882054	0.349630228	-1.516098174	0.000117043	hypothetical protein VITISV_015601
Cs3g26540	14.08810269	20.87417253	7.302032844	0.349811847	-1.515348946	0.008065301	hypothetical protein VITISV_031859	F:GO:0003700; P:GO:0006355; F:GO:0043565	F:transcription factor activity, sequence-specific DNA binding; P:regulation of transcription, DNA-templated; F:sequence-specific DNA binding
orange1.1t00674	18.90675574	28.01109874	9.802412739	0.349947456	-1.514789775	0.008187586	predicted protein	P:GO:0007165; F:GO:0043531; P:GO:0006952	P:signal transduction; F:ADP binding; P:defense response
Cs7g09910	15.65044927	23.18510564	8.115792886	0.350043386	-1.514394347	0.00917312	PREDICTED: uncharacterized protein LOC100817246	C:GO:0016021; F:GO:0008168; P:GO:0032259	C:integral component of membrane; F:methyltransferase activity; P:methylation
Cs4g11190	13321.70119	19733.20495	6910.197428	0.350181202	-1.513826454	6.26614E-07	polyubiquitin-like isoform X2	C:GO:0005773	C:vacuole
Cs4g18380	62.61543916	92.74498641	32.48589192	0.350271138	-1.513455979	9.83787E-05	probable LRR receptor-like serine threonine- kinase At4g08850	F:GO:0005524; C:GO:0016020; C:GO:0016021; F:GO:0004672; P:GO:0006468	F:ATP binding; C:membrane; C:integral component of membrane; F:protein kinase activity; P:protein phosphorylation
Cs3g15200	433.946959	642.6266299	225.2672881	0.350541477	-1.512342937	1.87942E-06	hypothetical protein VITISV_021876
Cs5g23840	96.8008203	143.3411175	50.26052314	0.35063577	-1.511954914	5.83784E-05	predicted protein	F:GO:0003723	F:RNA binding
Cs4g02910	8268.133224	12242.85292	4293.413531	0.350687341	-1.511742743	7.51603E-07	CONSTANS-like zinc finger	F:GO:0008270; C:GO:0005622	F:zinc ion binding; C:intracellular
Cs1g05530	1424.755195	2109.526606	739.9837834	0.350781915	-1.511353723	1.66819E-06	Zinc finger CCCH domain-containing	F:GO:0046872	F:metal ion binding
Cs8g11900	1039.032343	1538.349316	539.7153706	0.350840583	-1.511112456	1.61391E-06	predicted protein	F:GO:0000166; F:GO:0019829; F:GO:0046872; P:GO:0098655; C:GO:0016021; P:GO:0030001	F:nucleotide binding; F:cation-transporting ATPase activity; F:metal ion binding; P:cation transmembrane transport; C:integral component of membrane; P:metal ion transport
Cs3g01120	31025.36796	45928.75922	16121.97669	0.351021385	-1.510369168	6.8534E-06	ferric reduction oxidase chloroplastic-like
Cs3g23220	211.9964678	313.8141877	110.178748	0.351095496	-1.510064605	1.96063E-05	hypothetical protein VITISV_001140	F:GO:0000166; F:GO:0005524; F:GO:0003777; P:GO:0007018; F:GO:0008017	F:nucleotide binding; F:ATP binding; F:microtubule motor activity; P:microtubule-based movement; F:microtubule binding
Cs9g09850	349.2784209	517.018904	181.5379378	0.351124372	-1.509945958	8.93721E-07	harpin binding 1	C:GO:0005634; C:GO:0031977; P:GO:0010193; C:GO:0009941; C:GO:0010287; P:GO:0009658; P:GO:0042742; C:GO:0005886; C:GO:0009535	C:nucleus; C:thylakoid lumen; P:response to ozone; C:chloroplast envelope; C:plastoglobule; P:chloroplast organization; P:defense response to bacterium; C:plasma membrane; C:chloroplast thylakoid membrane
Cs7g11660	58.26623888	86.2485099	30.28396787	0.351124534	-1.509945289	0.000370809	pentatricopeptide repeat-containing
Cs1g13580	80.23495375	118.7659884	41.70391906	0.35114362	-1.509866874	5.95003E-05	pentatricopeptide repeat-containing	F:GO:0008270	F:zinc ion binding
Cs4g12520	503.6010404	745.2460953	261.9559855	0.351502661	-1.508392484	2.08463E-06	molybdenum cofactor sulfurase	F:GO:0030170; F:GO:0008265; P:GO:0009651; F:GO:0009000; F:GO:0030151; P:GO:0009688; P:GO:0045037; P:GO:0006777; P:GO:0042742; C:GO:0005622; P:GO:0009734; P:GO:0009409; P:GO:0009408; P:GO:0010118; F:GO:0016740; P:GO:0018315	F:pyridoxal phosphate binding; F:Mo-molybdopterin cofactor sulfurase activity; P:response to salt stress; F:selenocysteine lyase activity; F:molybdenum ion binding; P:abscisic acid biosynthetic process; P:protein import into chloroplast stroma; P:Mo-molybdopterin cofactor biosynthetic process; P:defense response to bacterium; C:intracellular; P:auxin-activated signaling pathway; P:response to col…
orange1.1t02252	817.5136883	1209.560235	425.467142	0.351753579	-1.507362991	0.000237504	photoperiod-independent early flowering 1	C:GO:0016514; F:GO:0003677; F:GO:0005524; P:GO:0016569; P:GO:0048451; F:GO:0005515; C:GO:0005618; P:GO:0030154; F:GO:0004386; P:GO:0046686; P:GO:0042742; P:GO:0009910	C:SWI/SNF complex; F:DNA binding; F:ATP binding; P:covalent chromatin modification; P:petal formation; F:protein binding; C:cell wall; P:cell differentiation; F:helicase activity; P:response to cadmium ion; P:defense response to bacterium; P:negative regulation of flower development
Cs5g12500	292.2713941	432.3313976	152.2113905	0.352071099	-1.50606129	0.000223494	hypothetical protein VITISV_017759	P:GO:0008150; C:GO:0005634; F:GO:0003674	P:biological_process; C:nucleus; F:molecular_function
orange1.1t04947	35.07362851	51.86925013	18.2780069	0.35238618	-1.50477075	0.001819517	---NA---
Cs6g12100	19.68207929	29.10300067	10.26115791	0.352580753	-1.503974371	0.00929807	mRNA-decapping enzyme	P:GO:0043085; P:GO:0031087; P:GO:0000290; F:GO:0003729; C:GO:0000932; F:GO:0008047; F:GO:0030234	P:positive regulation of catalytic activity; P:deadenylation-independent decapping of nuclear-transcribed mRNA; P:deadenylation-dependent decapping of nuclear-transcribed mRNA; F:mRNA binding; C:P-body; F:enzyme activator activity; F:enzyme regulator activity
orange1.1t04910	39.57198205	58.50477042	20.63919367	0.352777962	-1.503167656	0.000692211	endophilin-A isoform X1	C:GO:0005739	C:mitochondrion
orange1.1t04710	48.11573143	71.13115815	25.10030471	0.352873556	-1.502776775	0.00017667	Pentatricopeptide repeat
Cs5g17240	112.2802311	165.955692	58.60477019	0.353135041	-1.501708109	3.36471E-05	pentatricopeptide repeat-containing At1g11290-like
Cs1g26530	211.9389232	313.2341314	110.643715	0.353230073	-1.501319922	1.65721E-05	hypothetical protein
Cs3g20690	1734.264242	2562.904163	905.6243215	0.353358637	-1.500794923	8.37508E-05	transcriptional corepressor SEUSS-like isoform X1
Cs3g02520	180.013575	266.0110952	94.01605485	0.353429073	-1.500507373	1.04795E-05	PREDICTED: uncharacterized protein At2g02148-like isoform X1
Cs8g09080	464.8788391	686.9507538	242.8069243	0.353456085	-1.500397114	0.00118381	Cc-nbs-lrr resistance
Cs2g31350	33.50663893	49.50705125	17.5062266	0.353610772	-1.499765872	0.009088966	alcohol acyl transferase	F:GO:0016740	F:transferase activity
Cs8g16570	21.61999429	31.94313708	11.29685149	0.353655042	-1.499585264	0.004742945	hypothetical protein VITISV_039462
orange1.1t03704	63.12802726	93.2667869	32.98926761	0.353708632	-1.499366667	0.000133795	hypothetical protein VITISV_021876
Cs6g15090	321.4173728	474.7922286	168.0425169	0.353928533	-1.498470022	5.17826E-06	transcription initiation factor TFIID subunit 12-like	C:GO:0005669; F:GO:0046982; P:GO:0006352	C:transcription factor TFIID complex; F:protein heterodimerization activity; P:DNA-templated transcription, initiation
Cs7g25460	367.9164572	543.429171	192.4037433	0.354054868	-1.497955143	5.69986E-06	lanceolate
Cs4g05690	1325.023701	1957.098783	692.9486192	0.354069312	-1.497896288	2.71174E-06	abscisic acid insensitivity 1B	F:GO:0004721; F:GO:0043169	F:phosphoprotein phosphatase activity; F:cation binding
Cs3g04120	818.3970174	1208.637662	428.1563722	0.354247088	-1.497172102	6.8774E-07	PREDICTED: uncharacterized protein At1g10890-like isoform X1
Cs9g19370	2082.000089	3074.748322	1089.251855	0.35425724	-1.497130756	0.001002528	hypothetical protein VITISV_029501
Cs6g03230	171.356475	253.0520303	89.66091977	0.354318121	-1.496882845	9.44248E-06	retrotransposon unclassified	F:GO:0003676; C:GO:0016020; C:GO:0016021	F:nucleic acid binding; C:membrane; C:integral component of membrane
Cs2g29050	784.1280506	1157.870923	410.3851781	0.354430852	-1.496423903	4.13938E-06	la-related 1B-like
Cs4g14045	306.4101062	452.4423691	160.3778432	0.354471319	-1.496259195	4.21967E-05	hypothetical protein BGP_5635
orange1.1t04055	1017.513067	1502.383141	532.6429924	0.354532062	-1.496011993	1.13967E-06	transcription factor APETALA2	F:GO:0003677; C:GO:0005634; F:GO:0003700; P:GO:0007275; P:GO:0006351; P:GO:0006355	F:DNA binding; C:nucleus; F:transcription factor activity, sequence-specific DNA binding; P:multicellular organism development; P:transcription, DNA-templated; P:regulation of transcription, DNA-templated
Cs5g06360	403.1988123	595.2119873	211.1856374	0.354807433	-1.494891861	2.51858E-06	cytochrome P450 71 family	F:GO:0016491; F:GO:0046872	F:oxidoreductase activity; F:metal ion binding
Cs8g16740	695.214027	1026.192599	364.2354551	0.354938688	-1.494358258	1.10865E-06	hypothetical protein OsI_10798	F:GO:0046872	F:metal ion binding
Cs7g08500	546.896808	807.2560159	286.5376	0.354952573	-1.494301823	5.6478E-06	methyl- -binding domain 9	F:GO:0003677; C:GO:0005634; F:GO:0008270; F:GO:0046872	F:DNA binding; C:nucleus; F:zinc ion binding; F:metal ion binding
Cs8g07220	94.45686024	139.3887046	49.5250159	0.355301501	-1.492884313	0.004094021	SNF1-related kinase regulatory subunit gamma-1-like	P:GO:0016310; F:GO:0016301	P:phosphorylation; F:kinase activity
Cs5g06960	3783.477777	5582.931536	1984.024018	0.355373159	-1.492593374	1.51874E-06	kinase family	F:GO:0005524; F:GO:0004672; P:GO:0016310; P:GO:0006468; F:GO:0016301	F:ATP binding; F:protein kinase activity; P:phosphorylation; P:protein phosphorylation; F:kinase activity
orange1.1t03406	289.3852413	426.9345817	151.8359009	0.355642076	-1.491502076	5.50675E-06	wall-associated receptor kinase 2-like
Cs1g22650	32.19843394	47.49163546	16.90523242	0.355962313	-1.490203588	0.003386825	DUF1685 family
Cs9g09060	154.3684876	227.6142104	81.12276482	0.356404658	-1.488411903	1.06131E-05	1-aminocyclopropane-1-carboxylate oxidase	F:GO:0046872; F:GO:0016491; P:GO:0055114	F:metal ion binding; F:oxidoreductase activity; P:oxidation-reduction process
orange1.1t04781	1400.78357	2065.037013	736.5301276	0.356666792	-1.487351195	0.000102625	predicted protein	F:GO:0005524; F:GO:0016307; P:GO:0046854; P:GO:0046488	F:ATP binding; F:phosphatidylinositol phosphate kinase activity; P:phosphatidylinositol phosphorylation; P:phosphatidylinositol metabolic process
Cs5g23960	21.51463168	31.71315251	11.31611086	0.356827056	-1.486703083	0.007830445	NAC domain	C:GO:0005634; F:GO:0003677; P:GO:0006351; P:GO:0006355	C:nucleus; F:DNA binding; P:transcription, DNA-templated; P:regulation of transcription, DNA-templated
Cs8g19010	1669.154964	2460.247104	878.0628249	0.356900258	-1.486407153	1.03169E-06	TIC chloroplastic-like
Cs2g25660	81.84163434	120.6294056	43.05386313	0.356910182	-1.486367034	0.000665359	pentatricopeptide repeat-containing
Cs7g21030	66.71549892	98.32571254	35.1052853	0.357030571	-1.485880483	0.000409022	hypothetical protein VITISV_021697
Cs4g19500	381.2106453	561.797804	200.6234866	0.357109774	-1.485560476	2.40738E-06	probable glycosyltransferase At5g03795-like isoform X1	F:GO:0050508; C:GO:0016021	F:glucuronosyl-N-acetylglucosaminyl-proteoglycan 4-alpha-N-acetylglucosaminyltransferase activity; C:integral component of membrane
Cs3g15640	222.5131498	327.9025629	117.1237366	0.357190671	-1.485233692	3.4708E-06	isoflavone 2 -hydroxylase
orange1.1t04570	71.51907062	105.3768373	37.66130395	0.357396416	-1.484402929	0.000188529	hypothetical protein NEMVEDRAFT_v1g65515
Cs6g16540	1865.045813	2747.856825	982.2348002	0.357454869	-1.484166993	1.44001E-05	transcription elongation factor SPT6	P:GO:0042789; P:GO:0070827; C:GO:0008023; F:GO:0031491; P:GO:0006333; P:GO:0006352; P:GO:0006342; P:GO:0006414; P:GO:0006368; F:GO:0000991; P:GO:0032968; F:GO:0003677; P:GO:0034728; F:GO:0003700; C:GO:0009506; P:GO:0050684; F:GO:0003746; F:GO:0042393; C:GO:0035327; C:GO:0005829	P:mRNA transcription from RNA polymerase II promoter; P:chromatin maintenance; C:transcription elongation factor complex; F:nucleosome binding; P:chromatin assembly or disassembly; P:DNA-templated transcription, initiation; P:chromatin silencing; P:translational elongation; P:transcription elongation from RNA polymerase II promoter; F:transcription factor activity, core RNA polymerase II binding;…
Cs1g11020	110.4255727	162.6933018	58.15784349	0.357469194	-1.484109176	1.78587E-05	NBS-LRR type disease resistance
Cs4g01450	3187.41566	4695.434116	1679.397204	0.357666014	-1.483315058	8.20541E-07	CBL-interacting kinase 6	F:GO:0005524; P:GO:0042538; P:GO:0007165; P:GO:0007275; F:GO:0004674; P:GO:0006468; P:GO:0010540	F:ATP binding; P:hyperosmotic salinity response; P:signal transduction; P:multicellular organism development; F:protein serine/threonine kinase activity; P:protein phosphorylation; P:basipetal auxin transport
Cs7g30350	50.67461107	74.64290238	26.70631977	0.357787799	-1.482823904	0.000606075	arogenate dehydrogenase chloroplastic isoform X1	P:GO:0006571; F:GO:0033730; P:GO:0055114; F:GO:0008977; F:GO:0004665	P:tyrosine biosynthetic process; F:arogenate dehydrogenase (NADP+) activity; P:oxidation-reduction process; F:prephenate dehydrogenase (NAD+) activity; F:prephenate dehydrogenase (NADP+) activity
orange1.1t00101	417.6058441	615.046047	220.1656412	0.35796611	-1.482105084	3.03152E-06	Isoaspartyl peptidase L-asparaginase	P:GO:0006508; C:GO:0005829; F:GO:0004067; F:GO:0008798	P:proteolysis; C:cytosol; F:asparaginase activity; F:beta-aspartyl-peptidase activity
Cs4g19700	116.064839	170.9312945	61.19838358	0.358029135	-1.4818511	2.69674E-05	U-box domain-containing
Cs9g04640	391.722438	576.8136894	206.6311865	0.358228645	-1.48104739	0.001228919	hypothetical protein VITISV_015865
orange1.1t04404	9027.698002	13293.19583	4762.200169	0.358243437	-1.480987819	2.24528E-06	AT5g64840 MXK3_6	F:GO:0016887; F:GO:0005524	F:ATPase activity; F:ATP binding
Cs4g16160	343.9552839	506.4102524	181.5003154	0.358405689	-1.480334558	9.43804E-06	NRT1 PTR FAMILY	C:GO:0016020	C:membrane
Cs9g15700	754.3664113	1110.651212	398.0816103	0.358421803	-1.480269694	2.87761E-06	U3snoRNP10 and NUC211 domain-containing	C:GO:0009507; F:GO:0005515; C:GO:0005773	C:chloroplast; F:protein binding; C:vacuole
Cs7g15870	160.7822456	236.7135818	84.85090936	0.358453912	-1.480140459	4.30075E-05	mechanosensitive ion channel domain-containing	P:GO:0055085; C:GO:0016020; C:GO:0016021	P:transmembrane transport; C:membrane; C:integral component of membrane
Cs2g26550	1025.891037	1510.300135	541.4819387	0.358526048	-1.479850156	2.50222E-06	leucine-rich repeat receptor kinase
Cs2g27900	509.3313099	749.822102	268.8405177	0.358539068	-1.479797765	3.42441E-06	Shaggy-like kinase	F:GO:0005524; F:GO:0004674; P:GO:0006468	F:ATP binding; F:protein serine/threonine kinase activity; P:protein phosphorylation
Cs9g16960	926.6307407	1364.133359	489.128122	0.358563273	-1.479700372	2.08808E-06	IQ-DOMAIN 14-like
Cs3g08850	1953.240626	2874.895817	1031.585435	0.358825328	-1.478646366	1.58221E-06	transcription elongation factor (TFIIS) family	P:GO:0051252; P:GO:0010468; P:GO:0009742	P:regulation of RNA metabolic process; P:regulation of gene expression; P:brassinosteroid mediated signaling pathway
Cs9g13460	6878.883191	10123.49441	3634.271972	0.358993824	-1.477969069	2.97146E-06	magnesium-chelatase subunit chloroplastic-like
Cs9g10970	306.8912237	451.6400228	162.1424245	0.359008096	-1.477911717	3.64877E-06	hypothetical protein VITISV_008862	F:GO:0000166; F:GO:0005524; C:GO:0016020; C:GO:0016021; F:GO:0004672; P:GO:0006468	F:nucleotide binding; F:ATP binding; C:membrane; C:integral component of membrane; F:protein kinase activity; P:protein phosphorylation
Cs5g09600	207.1829073	304.8969864	109.4688283	0.359035455	-1.477801777	9.57188E-06	hypothetical protein VITISV_026089
Cs5g31720	141.8588179	208.750853	74.9667828	0.359120845	-1.477458697	1.10473E-05	mediator of RNA polymerase II transcription subunit 33B-like
Cs3g07530	356.6264297	524.7311431	188.5217163	0.35927297	-1.476847696	6.84092E-06	serine threonine- kinase 7-like isoform X1
Cs6g12060	747.4115304	1099.392173	395.4308877	0.359681374	-1.475208642	0.000262512	disease resistance	C:GO:0016020; C:GO:0016021; P:GO:0016310; F:GO:0016301	C:membrane; C:integral component of membrane; P:phosphorylation; F:kinase activity
Cs6g01080	119.8307149	176.2350472	63.4263827	0.359896534	-1.474345885	0.000170743	disease resistance RPP13 1 isoform X1
Cs7g14920	484.9363894	713.1912943	256.6814845	0.359905521	-1.47430986	4.17954E-06	TBP-associated factor 15	F:GO:0000166; F:GO:0008270; F:GO:0003723	F:nucleotide binding; F:zinc ion binding; F:RNA binding
Cs6g03210	4431.982258	6517.373532	2346.590983	0.360051633	-1.473724285	3.5215E-07	pathogenesis-related (PR)-10-related norcoclaurine synthase	P:GO:0009607; P:GO:0006952	P:response to biotic stimulus; P:defense response
orange1.1t02505	4086.224786	6008.734414	2163.715158	0.36009499	-1.473550568	2.97517E-06	La-related 7	F:GO:0000166; C:GO:0005634; F:GO:0003723; C:GO:0030529; P:GO:0006396	F:nucleotide binding; C:nucleus; F:RNA binding; C:intracellular ribonucleoprotein complex; P:RNA processing
Cs3g19800	78.10789491	114.846816	41.36897378	0.360210019	-1.473089786	0.000151436	hypothetical protein ARALYDRAFT_472413
Cs5g23070	1028.265025	1511.876361	544.6536883	0.360250152	-1.472929058	0.001448571	Flowering time control FPA	F:GO:0000166; F:GO:0003676; P:GO:0010228; P:GO:0009553; C:GO:0000785; P:GO:0009911; P:GO:0031048; P:GO:0006378	F:nucleotide binding; F:nucleic acid binding; P:vegetative to reproductive phase transition of meristem; P:embryo sac development; C:chromatin; P:positive regulation of flower development; P:chromatin silencing by small RNA; P:mRNA polyadenylation
Cs9g02280	2999.78264	4409.859651	1589.70563	0.36048894	-1.471973098	1.77559E-06	high chlorophyll fluorescent 107	C:GO:0009570; P:GO:0006417; P:GO:1901918; C:GO:0031969; F:GO:0003727; P:GO:0006397; C:GO:0005774; F:GO:0043621; P:GO:0009657; P:GO:0010114	C:chloroplast stroma; P:regulation of translation; P:negative regulation of exoribonuclease activity; C:chloroplast membrane; F:single-stranded RNA binding; P:mRNA processing; C:vacuolar membrane; F:protein self-association; P:plastid organization; P:response to red light
orange1.1t00037	44.70343017	65.71051799	23.69634235	0.36061719	-1.471459926	0.001446544	alpha dioxygenase	F:GO:0051213; P:GO:0001676; P:GO:0010150; P:GO:0055114; P:GO:0050896	F:dioxygenase activity; P:long-chain fatty acid metabolic process; P:leaf senescence; P:oxidation-reduction process; P:response to stimulus
Cs3g09190	1433.10213	2106.407137	759.7971236	0.360707629	-1.471098159	1.68019E-06	glycerol-3-phosphate	F:GO:0016746; P:GO:0008152; F:GO:0016740	F:transferase activity, transferring acyl groups; P:metabolic process; F:transferase activity
Cs5g11690	981.3368284	1442.209681	520.4639758	0.360879547	-1.470410716	2.40233E-06	RNA polymerase-associated LEO1-like
Cs2g01260	79.48084298	116.785469	42.17621691	0.361142677	-1.469359179	0.000250774	hypothetical protein VITISV_034568
Cs9g03340	4803.549977	7057.241328	2549.858625	0.361310958	-1.468687085	3.50368E-06	YTH domain family	F:GO:0003723	F:RNA binding
Cs8g20130	27.02047438	39.69214012	14.34880865	0.361502519	-1.467922394	0.006450633	ATPDR3 PDR3	C:GO:0009506; C:GO:0016020	C:plasmodesma; C:membrane
Cs5g32470	45.11928228	66.27646838	23.96209618	0.361547571	-1.467742609	0.000988743	NHX1
Cs8g18600	805.2525582	1182.609224	427.8958923	0.361823571	-1.4666417	3.02836E-06	leucine-rich repeat-containing DDB_G0290503-like isoform X1	P:GO:0009987	P:cellular process
Cs6g11700	117.2764518	172.1998129	62.35309066	0.36209732	-1.465550598	0.000381155	plasma intrinsic 2,2	C:GO:0005887; C:GO:0009506; F:GO:0015254; P:GO:0009992; P:GO:0034220; F:GO:0015250; C:GO:0005773; P:GO:0044765	C:integral component of plasma membrane; C:plasmodesma; F:glycerol channel activity; P:cellular water homeostasis; P:ion transmembrane transport; F:water channel activity; C:vacuole; P:single-organism transport
Cs7g12630	3022.370827	4437.775018	1606.966636	0.362110884	-1.465496553	3.37364E-06	phosphoenolpyruvate carboxylase	P:GO:0006099; P:GO:0015977; F:GO:0008964	P:tricarboxylic acid cycle; P:carbon fixation; F:phosphoenolpyruvate carboxylase activity
Cs4g05500	847.9419645	1245.031068	450.8528613	0.362121776	-1.46545316	5.52788E-06	hAT-like transposase	F:GO:0003677; F:GO:0046983	F:DNA binding; F:protein dimerization activity
Cs1g20550	254.0514898	373.0218147	135.0811649	0.362126716	-1.465433477	2.07606E-05	methylmalonate-semialdehyde dehydrogenase family	F:GO:0004029; F:GO:0004491; P:GO:0055114; F:GO:0018478	F:aldehyde dehydrogenase (NAD) activity; F:methylmalonate-semialdehyde dehydrogenase (acylating) activity; P:oxidation-reduction process; F:malonate-semialdehyde dehydrogenase (acetylating) activity
Cs6g12830	271.3683134	398.4369195	144.2997072	0.362164499	-1.465282963	8.49438E-06	Receptor kinase	F:GO:0000166; F:GO:0005524; C:GO:0016020; C:GO:0016021; F:GO:0004672; P:GO:0006468	F:nucleotide binding; F:ATP binding; C:membrane; C:integral component of membrane; F:protein kinase activity; P:protein phosphorylation
Cs5g09490	236.7869469	347.5811358	125.9927581	0.362484454	-1.464008974	1.07486E-05	C2H2 type zinc finger	F:GO:0046872	F:metal ion binding
Cs7g03300	727.1451403	1067.235095	387.0551853	0.362670968	-1.463266833	4.29404E-06	probable WRKY transcription factor 4
Cs5g34810	193.8477367	284.4662879	103.2291855	0.362887238	-1.462406773	2.19791E-05	F-box kelch-repeat
Cs2g02240	27.04899711	39.69181631	14.40617791	0.362950836	-1.462153956	0.001625188	hypothetical protein VITISV_033631
orange1.1t00974	784.9804982	1151.872791	418.0882056	0.36296387	-1.462102148	1.76461E-06	pre-mRNA-splicing factor 38B-like	C:GO:0071011	C:precatalytic spliceosome
Cs5g10410	245.3577176	360.0211871	130.6942481	0.363018213	-1.461886162	1.01653E-05	serine threonine kinase	C:GO:0044464; F:GO:0004672; P:GO:0009987	C:cell part; F:protein kinase activity; P:cellular process
orange1.1t03535	568.3138506	833.890741	302.7369602	0.363041518	-1.46179355	0.000179071	ornithine decarboxylase
Cs2g29910	134.5770111	197.4490128	71.70500936	0.363157092	-1.461334339	7.22978E-05	probable LRR receptor-like serine threonine- kinase At4g08850	F:GO:0005524; C:GO:0016021; F:GO:0004672; P:GO:0006468	F:ATP binding; C:integral component of membrane; F:protein kinase activity; P:protein phosphorylation
Cs6g14290	99.82831889	146.4527842	53.20385356	0.363283319	-1.460832971	0.000116804	glucose-methanol-choline oxidoreductase	F:GO:0016614; F:GO:0016491; F:GO:0050660; P:GO:0055114	F:oxidoreductase activity, acting on CH-OH group of donors; F:oxidoreductase activity; F:flavin adenine dinucleotide binding; P:oxidation-reduction process
Cs7g09770	464.4877338	681.3493614	247.6261061	0.363434855	-1.460231309	4.99281E-06	SDA1 homolog	P:GO:0000055; C:GO:0005623; P:GO:0042273; P:GO:0030036	P:ribosomal large subunit export from nucleus; C:cell; P:ribosomal large subunit biogenesis; P:actin cytoskeleton organization
Cs5g22000	138.9256353	203.6979491	74.15332155	0.364035681	-1.457848233	6.93876E-05	hypothetical protein VITISV_010159
Cs8g20510	172.2372766	252.500023	91.97453016	0.364255532	-1.456977213	5.57554E-06	---NA---
Cs2g04140	2241.433677	3285.635067	1197.232287	0.364383829	-1.456469159	2.37924E-06	bidirectional sugar transporter SWEET2a	C:GO:0016021; P:GO:0034219; F:GO:0051119	C:integral component of membrane; P:carbohydrate transmembrane transport; F:sugar transmembrane transporter activity
Cs2g06810	142.9058025	209.48	76.33160495	0.364386122	-1.456460079	0.001869659	anaphase-promoting complex subunit 4	F:GO:0000166; P:GO:0051301; P:GO:0030071; P:GO:0009793; C:GO:0005680; P:GO:0031145; P:GO:0007067; P:GO:0048481; P:GO:0016567	F:nucleotide binding; P:cell division; P:regulation of mitotic metaphase/anaphase transition; P:embryo development ending in seed dormancy; C:anaphase-promoting complex; P:anaphase-promoting complex-dependent catabolic process; P:mitotic nuclear division; P:plant ovule development; P:protein ubiquitination
Cs8g09395	113.1716885	165.8860972	60.45727971	0.364450552	-1.456205009	3.66337E-05	Golgin candidate
Cs1g14190	21.30948623	31.23061427	11.3883582	0.364653673	-1.45540117	0.008920101	---NA---
Cs5g31760	7177.186966	10517.4044	3836.969532	0.364820956	-1.45473949	1.89604E-06	uncharacterized protein LOC100800200
Cs3g24730	16520.98051	24206.1764	8835.784614	0.365021905	-1.453945053	3.2087E-06	---NA---
orange1.1t00200	307.287208	450.1188249	164.4555911	0.365360394	-1.452607846	7.61385E-06	scarecrow 6-like	P:GO:0006351; P:GO:0006355	P:transcription, DNA-templated; P:regulation of transcription, DNA-templated
Cs6g12450	136.6707892	200.191846	73.1497324	0.365398161	-1.452458721	1.33674E-05	secoisolariciresinol dehydrogenase	P:GO:0055114; F:GO:0010301	P:oxidation-reduction process; F:xanthoxin dehydrogenase activity
Cs8g20080	405.8118784	594.335932	217.2878249	0.365597658	-1.451671266	1.08342E-05	hypothetical protein VITISV_028790	P:GO:0030833; P:GO:0030835; P:GO:0007015; C:GO:0044424	P:regulation of actin filament polymerization; P:negative regulation of actin filament depolymerization; P:actin filament organization; C:intracellular part
Cs6g17200	9267.697655	13571.36264	4964.032673	0.365772606	-1.450981066	1.87459E-06	senescence-associated family	P:GO:0072593; C:GO:0009507; P:GO:0010150; P:GO:0034599; P:GO:0010228	P:reactive oxygen species metabolic process; C:chloroplast; P:leaf senescence; P:cellular response to oxidative stress; P:vegetative to reproductive phase transition of meristem
Cs7g08520	4609.971658	6749.167234	2470.776082	0.366086066	-1.449745232	5.02525E-06	RNA-binding 25 isoform X3	F:GO:0000166; F:GO:0003676; P:GO:0006397	F:nucleotide binding; F:nucleic acid binding; P:mRNA processing
Cs1g14180	43.77173576	64.06946784	23.47400369	0.366383622	-1.448573081	0.001439745	hypothetical protein VITISV_005816
Cs3g03550	103.0390594	150.8023667	55.27575218	0.366544328	-1.447940413	4.74554E-05	Methionine S-methyltransferase	F:GO:0030170; P:GO:0001887; C:GO:0005829; P:GO:0009058; P:GO:0046500; F:GO:0008757; P:GO:0032259	F:pyridoxal phosphate binding; P:selenium compound metabolic process; C:cytosol; P:biosynthetic process; P:S-adenosylmethionine metabolic process; F:S-adenosylmethionine-dependent methyltransferase activity; P:methylation
orange1.1t00025	631.9913295	924.8677982	339.1148607	0.366663064	-1.447473152	3.42654E-06	cytochrome P450 71A26-like
orange1.1t01117	31.01006281	45.37972676	16.64039886	0.366692355	-1.447357908	0.003269579	UDP-glycosyltransferase 73C3
Cs3g10900	89.06985785	130.3086505	47.83106519	0.367059785	-1.445913034	6.05612E-05	transcription factor UNE12	F:GO:0005488	F:binding
Cs9g04300	6880.184934	10065.62279	3694.747075	0.367065918	-1.445888927	1.05997E-06	translationally controlled tumor
Cs3g20980	15.52708068	22.71510953	8.33905182	0.367114753	-1.445697004	0.012276704	---NA---
orange1.1t00199	411.7386497	602.2858638	221.1914356	0.367253241	-1.445152872	3.89395E-05	scarecrow 6-like	P:GO:0006351; P:GO:0006355	P:transcription, DNA-templated; P:regulation of transcription, DNA-templated
Cs1g01730	39.92584798	58.39171019	21.45998578	0.367517679	-1.444114445	0.000866694	sulfate transporter	C:GO:0016020; P:GO:0006810	C:membrane; P:transport
Cs9g15350	161.9532052	236.853577	87.05283341	0.367538606	-1.444032299	3.19931E-05	derlin-1-like isoform X1
Cs3g21330	32.60755427	47.6856464	17.52946214	0.367604583	-1.443773344	0.002140199	GT-2 factor	F:GO:0003677	F:DNA binding
Cs7g24650	80.34523405	117.487839	43.20262906	0.367720008	-1.44332042	0.000350752	receptor kinase At3g47110 isoform X1
Cs7g12550	469.0178613	685.815239	252.2204835	0.367767394	-1.443134516	1.03643E-05	cytidine deoxycytidylate deaminase family	C:GO:0009507; F:GO:0008270; F:GO:0008251; P:GO:0002100; C:GO:0005886	C:chloroplast; F:zinc ion binding; F:tRNA-specific adenosine deaminase activity; P:tRNA wobble adenosine to inosine editing; C:plasma membrane
Cs3g21310	494.4419096	722.8988063	265.9850129	0.367942249	-1.44244875	6.36507E-06	PREDICTED: uncharacterized protein LOC100812134
Cs5g01310	1322.391803	1933.352544	711.4310622	0.367977927	-1.442308864	4.17987E-06	dentin sialophospho -like	F:GO:0008270; F:GO:0046872	F:zinc ion binding; F:metal ion binding
Cs7g05440	130.2417039	190.4067288	70.07667904	0.368036778	-1.442078151	6.85649E-05	G-type lectin S-receptor-like serine threonine- kinase SD2-5-like	F:GO:0005524; C:GO:0016021; F:GO:0004674; P:GO:0006468	F:ATP binding; C:integral component of membrane; F:protein serine/threonine kinase activity; P:protein phosphorylation
orange1.1t00110	167.0082184	244.1413157	89.87512105	0.368127454	-1.441722747	8.02689E-06	D-tagatose-1,6-bisphosphate aldolase subunit gatY
Cs8g10800	867.4357674	1268.045664	466.8258704	0.368145946	-1.441650281	3.28864E-06	FKBP-type peptidyl-prolyl cis-trans isomerase 7	C:GO:0005789; F:GO:0003755; F:GO:0005528; P:GO:0061077; C:GO:0009543; P:GO:0000413; C:GO:0009535	C:endoplasmic reticulum membrane; F:peptidyl-prolyl cis-trans isomerase activity; F:FK506 binding; P:chaperone-mediated protein folding; C:chloroplast thylakoid lumen; P:protein peptidyl-prolyl isomerization; C:chloroplast thylakoid membrane
Cs7g24570	52.36924127	76.54994762	28.18853493	0.368237155	-1.441292893	0.000740123	morphogenesis of root hair 2	F:GO:0005524; F:GO:0003779; P:GO:0030705; P:GO:0008104; P:GO:0048768; C:GO:0005871; P:GO:0031110; F:GO:0008574; P:GO:0007018; C:GO:0005874; F:GO:0008017	F:ATP binding; F:actin binding; P:cytoskeleton-dependent intracellular transport; P:protein localization; P:root hair cell tip growth; C:kinesin complex; P:regulation of microtubule polymerization or depolymerization; F:ATP-dependent microtubule motor activity, plus-end-directed; P:microtubule-based movement; C:microtubule; F:microtubule binding
Cs5g13490	93.59436338	136.8090801	50.37964666	0.368247828	-1.441251077	0.00018488	Pmr5 Cas1p GDSL SGNH-like acyl-esterase family
Cs3g07940	579.917184	847.6675278	312.1668403	0.368265659	-1.441181225	0.003722591	hypothetical protein VITISV_021876
Cs6g11380	2099.34125	3068.39769	1130.28481	0.368363206	-1.440799131	5.86292E-06	probable S-acyltransferase 19-like isoform X1	F:GO:0016746; F:GO:0046872; C:GO:0016020	F:transferase activity, transferring acyl groups; F:metal ion binding; C:membrane
Cs7g09120	1489.271699	2176.715461	801.827938	0.368365987	-1.44078824	6.24071E-06	inorganic phosphate transporter 2- chloroplastic-like	F:GO:0005315; P:GO:0055085; P:GO:0006817; C:GO:0016021	F:inorganic phosphate transmembrane transporter activity; P:transmembrane transport; P:phosphate ion transport; C:integral component of membrane
Cs3g15900	533.6570457	779.9469754	287.367116	0.368444426	-1.440481065	0.000105228	hypothetical protein POPTR_0002s12010g	C:GO:0005634; F:GO:0003700; F:GO:0044212; F:GO:0043565	C:nucleus; F:transcription factor activity, sequence-specific DNA binding; F:transcription regulatory region DNA binding; F:sequence-specific DNA binding
Cs7g18450	50.76032031	74.18305907	27.33758155	0.368515156	-1.440204142	0.0005697	hypothetical protein VITISV_003006
Cs6g07760	97.47955382	142.4561124	52.50299521	0.36855558	-1.440045892	0.001408045	pentatricopeptide repeat-containing At3g09060	C:GO:0005739	C:mitochondrion
Cs3g06610	33.21674475	48.54024992	17.89323958	0.368626853	-1.439766925	0.002298506	Rpp4 candidate
Cs9g16630	245.0274997	358.0621748	131.9928246	0.36863102	-1.439750618	0.000165825	peptidoglycan-binding domain	C:GO:0016020	C:membrane
Cs2g11380	72.18906778	105.4801944	38.89794121	0.368770094	-1.439206431	0.000232627	potassium transporter 11	P:GO:0006813; F:GO:0015079; C:GO:0016020	P:potassium ion transport; F:potassium ion transmembrane transporter activity; C:membrane
Cs8g14690	244.9114712	357.8498885	131.9730538	0.368794453	-1.439111139	4.8554E-05	PREDICTED: uncharacterized protein LOC100258720
Cs1g10310	91.61605538	133.8589204	49.37319036	0.368844977	-1.438913507	7.6845E-05	pentatricopeptide repeat-containing mitochondrial-like isoform X1	F:GO:0005524; F:GO:0004672; P:GO:0006468	F:ATP binding; F:protein kinase activity; P:protein phosphorylation
Cs1g22630	166.0523114	242.5779997	89.52662308	0.369063242	-1.438060039	1.85276E-05	hypothetical protein MTR_5g017410
Cs3g21920	1591.48901	2324.916143	858.061876	0.369072183	-1.43802509	2.8363E-06	type I inositol 1,4,5-trisphosphate 5-phosphatase 1-like isoform X1	F:GO:0016787; P:GO:0046856	F:hydrolase activity; P:phosphatidylinositol dephosphorylation
Cs6g11190	32.5733999	47.58401418	17.56278563	0.369090039	-1.437955293	0.001322702	7-deoxyloganetin glucosyltransferase
Cs4g12830	44.48885966	64.98056542	23.9971539	0.369297401	-1.437144987	0.000746078	mitochondrial transcription termination factor family	C:GO:0005739; F:GO:0003690; P:GO:0006355	C:mitochondrion; F:double-stranded DNA binding; P:regulation of transcription, DNA-templated
Cs3g15250	132.6399037	193.7122606	71.56754674	0.36945285	-1.436537837	7.95629E-05	kelch domain-containing 2-like isoform X1
orange1.1t02751	472.1441852	689.5213348	254.7670357	0.369483905	-1.436416572	6.42029E-06	NBS-LRR type disease resistance
Cs1g06330	728.2269074	1063.256822	393.1969931	0.369804346	-1.435165917	6.50149E-06	Meiotic recombination	F:GO:0008408; P:GO:0090305; C:GO:0000791; P:GO:0051321; F:GO:0004519; F:GO:0030145; C:GO:0030870; C:GO:0000795; P:GO:0006302	F:3'-5' exonuclease activity; P:nucleic acid phosphodiester bond hydrolysis; C:euchromatin; P:meiotic cell cycle; F:endonuclease activity; F:manganese ion binding; C:Mre11 complex; C:synaptonemal complex; P:double-strand break repair
Cs5g29990	191.1187615	279.0131238	103.2243991	0.369962523	-1.434548962	3.54522E-05	WAT1-related At5g07050	C:GO:0016020; P:GO:0006810	C:membrane; P:transport
Cs4g09810	822.6607154	1200.924793	444.3966381	0.370045352	-1.434225998	1.16394E-06	uncharacterized protein LOC100305589
Cs7g14540	45.82534319	66.87350477	24.77718162	0.370508196	-1.432422638	0.001174992	NBS-LRR type disease resistance
Cs9g12190	59.11827475	86.25973994	31.97680956	0.370703756	-1.431661364	0.000241041	endophilin-A isoform X1
Cs7g19520	60.19792586	87.82467492	32.5711768	0.370865896	-1.431030486	0.008313247	hypothetical protein VITISV_032233
Cs2g17780	1373.073365	2002.674001	743.4727293	0.371240017	-1.429575865	0.000268314	THO complex subunit	P:GO:0006406; P:GO:0008380; C:GO:0016607; P:GO:0035196; F:GO:0003729; P:GO:1990428; P:GO:0006397; C:GO:0000445	P:mRNA export from nucleus; P:RNA splicing; C:nuclear speck; P:production of miRNAs involved in gene silencing by miRNA; F:mRNA binding; P:miRNA transport; P:mRNA processing; C:THO complex part of transcription export complex
Cs5g25780	50.77794004	74.05984604	27.49603404	0.371267772	-1.429468007	0.000729269	hypothetical protein VITISV_039493
Cs5g02980	572.5928774	835.0570918	310.1286629	0.371386179	-1.429007966	1.19311E-05	hypothetical protein VITISV_040324
Cs4g19270	35.03342626	51.08758214	18.97927037	0.371504573	-1.428548127	0.00177951	erythrocyte membrane 3
Cs1g09220	286.9649207	418.2978237	155.6320178	0.37206031	-1.426391599	1.65516E-05	LRR receptor-like kinase family	F:GO:0016301	F:kinase activity
Cs9g17835	27.43604296	39.98963398	14.88245194	0.372157743	-1.426013841	0.002550922	---NA---
Cs9g11800	187.9000183	273.8655577	101.9344788	0.372206274	-1.425825721	2.37701E-05	Magnesium transporter NIPA2	C:GO:0016021; F:GO:0015095; P:GO:1903830	C:integral component of membrane; F:magnesium ion transmembrane transporter activity; P:magnesium ion transmembrane transport
Cs3g12370	44.45062799	64.77500063	24.12625535	0.372462449	-1.424833113	0.001222016	S-locus lectin kinase family	C:GO:0016020; C:GO:0016021	C:membrane; C:integral component of membrane
Cs3g19840	1641.219037	2391.627906	890.8101683	0.372470218	-1.424803019	5.78122E-06	aspartic ase Asp1-like	F:GO:0008233	F:peptidase activity
Cs3g08140	53.50844129	77.97301669	29.04386589	0.372486113	-1.424741456	0.000632289	hypothetical protein VITISV_021876
Cs6g05880	924.4762972	1346.979477	501.9731169	0.37266575	-1.424045862	2.34356E-06	PREDICTED: uncharacterized protein LOC100804386 isoform X1
Cs2g26250	54.40543141	79.26575688	29.54510595	0.372734799	-1.423778578	0.000664354	autoinhibited Ca2+-ATPase 1	F:GO:0000166; C:GO:0016020; P:GO:0006816; F:GO:0043167; F:GO:0016787	F:nucleotide binding; C:membrane; P:calcium ion transport; F:ion binding; F:hydrolase activity
orange1.1t02564	1193.258086	1738.48572	648.030452	0.372755695	-1.423697702	3.92516E-06	---NA---
Cs7g21300	478.8257743	697.6107785	260.0407701	0.372759106	-1.423684499	1.55187E-05	cation H(+) antiporter 1	F:GO:0005451; C:GO:0012505; P:GO:0006810; P:GO:0006885	F:monovalent cation:proton antiporter activity; C:endomembrane system; P:transport; P:regulation of pH
Cs7g21420	186.5922627	271.788995	101.3955303	0.373067093	-1.422492985	4.81806E-05	Receptor kinase	F:GO:0005524; C:GO:0016020; C:GO:0016021; F:GO:0004672; P:GO:0016310; P:GO:0006468; F:GO:0016301	F:ATP binding; C:membrane; C:integral component of membrane; F:protein kinase activity; P:phosphorylation; P:protein phosphorylation; F:kinase activity
Cs5g16340	596.1684305	868.3684719	323.9683892	0.373077098	-1.422454296	9.27279E-06	hypothetical protein ARALYDRAFT_489310	F:GO:0016787	F:hydrolase activity
Cs1g25750	348.2336257	507.2147043	189.2525472	0.373121176	-1.422283852	1.07422E-05	unnamed protein product	P:GO:0006281; C:GO:0005634; P:GO:0007049	P:DNA repair; C:nucleus; P:cell cycle
Cs3g18690	2588.978719	3770.880007	1407.077431	0.373142987	-1.422199522	2.11371E-06	heavy metal-associated isoprenylated plant 26-like	F:GO:0046872; P:GO:0030001	F:metal ion binding; P:metal ion transport
Cs2g09470	340.2352063	495.5425405	184.9278722	0.373182637	-1.42204623	1.79375E-05	PPR repeat domain-containing	C:GO:0005739	C:mitochondrion
Cs5g26120	34.12208871	49.69736079	18.54681663	0.373195203	-1.421997654	0.001742995	pentatricopeptide repeat-containing
Cs1g21350	23.09367766	33.62278503	12.5645703	0.373692134	-1.420077898	0.012196389	GRF domain class transcription factor	C:GO:0005634; F:GO:0005524; P:GO:0006351; P:GO:0006355; P:GO:0032502	C:nucleus; F:ATP binding; P:transcription, DNA-templated; P:regulation of transcription, DNA-templated; P:developmental process
Cs1g01970	3598.214665	5238.643381	1957.785949	0.373720028	-1.419970215	0.000108006	apoptotic chromatin condensation inducer in the nucleus-like	F:GO:0000166	F:nucleotide binding
Cs9g17480	334.3487767	486.7785257	181.9190277	0.373720323	-1.419969076	1.92594E-05	pectin acetylesterase	F:GO:0052793; P:GO:0008152; P:GO:0071555; C:GO:0009505	F:pectin acetylesterase activity; P:metabolic process; P:cell wall organization; C:plant-type cell wall
Cs7g18060	57.58168666	83.82394106	31.33943227	0.373872093	-1.419383308	0.000381657	Class V chitinase	P:GO:0009737; P:GO:0009651; P:GO:0006032; C:GO:0005618; P:GO:0009753; F:GO:0035885; F:GO:0008843	P:response to abscisic acid; P:response to salt stress; P:chitin catabolic process; C:cell wall; P:response to jasmonic acid; F:exochitinase activity; F:endochitinase activity
Cs4g18800	940.4713104	1369.015979	511.9266422	0.373937668	-1.41913029	1.15818E-05	predicted protein	C:GO:0005634	C:nucleus
Cs9g01580	1171.637405	1705.425781	637.8490297	0.374011603	-1.418845068	4.70701E-05	DEAD-box ATP-dependent RNA helicase 40	C:GO:0005634; F:GO:0005524; F:GO:0003723; P:GO:0000184; F:GO:0008026; P:GO:0006364; C:GO:0005773	C:nucleus; F:ATP binding; F:RNA binding; P:nuclear-transcribed mRNA catabolic process, nonsense-mediated decay; F:ATP-dependent helicase activity; P:rRNA processing; C:vacuole
Cs9g06560	1477.594236	2150.655861	804.5326113	0.374087099	-1.418553883	3.47254E-06	cyclin-T1-4-like isoform X1
orange1.1t05160	256.3567859	373.1086212	139.6049505	0.374167046	-1.418245595	1.44679E-05	---NA---
Cs3g06690	373.6782115	543.8569569	203.4994661	0.37417829	-1.41820224	9.05871E-06	subtilisin-like protease-like
Cs1g17460	16.4089627	23.88093528	8.93699011	0.37423116	-1.417998407	0.011989072	root-specific kinase 1	F:GO:0005524; P:GO:0007166; P:GO:0006468; P:GO:0006952; C:GO:0005886; F:GO:0004675	F:ATP binding; P:cell surface receptor signaling pathway; P:protein phosphorylation; P:defense response; C:plasma membrane; F:transmembrane receptor protein serine/threonine kinase activity
Cs2g28530	59.60395175	86.74432684	32.46357666	0.374244378	-1.41794745	0.000346193	ubiquitin-conjugating enzyme E2-23 kDa isoform X1	F:GO:0000166; F:GO:0005524; F:GO:0061630; F:GO:0031625; C:GO:0005737; F:GO:0016874; P:GO:0006511; P:GO:0016567	F:nucleotide binding; F:ATP binding; F:ubiquitin protein ligase activity; F:ubiquitin protein ligase binding; C:cytoplasm; F:ligase activity; P:ubiquitin-dependent protein catabolic process; P:protein ubiquitination
Cs2g12940	984.7536588	1433.048678	536.4586399	0.374347814	-1.417548765	7.73361E-06	kinase family	C:GO:0016020; F:GO:0004672; P:GO:0016310	C:membrane; F:protein kinase activity; P:phosphorylation
Cs3g21280	2274.473613	3309.756947	1239.190279	0.37440522	-1.417327544	2.42798E-06	fructose-1,6- cytosolic	P:GO:0005975; F:GO:0042132; P:GO:0016311	P:carbohydrate metabolic process; F:fructose 1,6-bisphosphate 1-phosphatase activity; P:dephosphorylation
Cs5g17490	268.6119303	390.8764106	146.34745	0.374408499	-1.417314913	1.68732E-05	pre-mRNA-processing factor 17 isoform X1	C:GO:0071013; P:GO:0000398	C:catalytic step 2 spliceosome; P:mRNA splicing, via spliceosome
orange1.1t05891	21.55963155	31.37150875	11.74775436	0.374472087	-1.41706991	0.007062345	hypothetical protein VITISV_027466
orange1.1t01747	1332.879681	1939.080607	726.6787546	0.374754279	-1.415983144	2.55478E-06	cationic peroxidase	F:GO:0004601; P:GO:0006979; F:GO:0016491; F:GO:0046872; P:GO:0098869; P:GO:0055114; C:GO:0005576; F:GO:0020037; P:GO:0042744	F:peroxidase activity; P:response to oxidative stress; F:oxidoreductase activity; F:metal ion binding; P:cellular oxidant detoxification; P:oxidation-reduction process; C:extracellular region; F:heme binding; P:hydrogen peroxide catabolic process
Cs7g04750	45.45217101	66.12053346	24.78380856	0.374827716	-1.415700459	0.000414983	CLAVATA3 ESR (CLE)-related 25-like
Cs2g16740	105.2211613	153.0610457	57.38127679	0.374891446	-1.415455187	9.66407E-05	sulfate transporter
Cs2g13040	225.1495997	327.5013513	122.797848	0.374953714	-1.415215581	6.55298E-06	hypothetical protein ARALYDRAFT_475942	P:GO:0008150; C:GO:0016020; C:GO:0016021; F:GO:0003674	P:biological_process; C:membrane; C:integral component of membrane; F:molecular_function
Cs4g17500	36.71420757	53.39765283	20.0307623	0.375124397	-1.414559001	0.001415115	pentatricopeptide repeat-containing	F:GO:0008270; P:GO:0031425	F:zinc ion binding; P:chloroplast RNA processing
orange1.1t02030	1299.549522	1890.054348	709.0446967	0.375145137	-1.414479239	0.000217253	glucan synthase like 7	C:GO:0044425	C:membrane part
Cs1g05780	484.6840008	704.9037976	264.464204	0.375177726	-1.414353915	4.11069E-06	BTB POZ domain-containing At2g13690-like
Cs6g05460	144.3450949	209.8948831	78.79530666	0.375403657	-1.413485391	3.42364E-05	PREDICTED: uncharacterized protein LOC100813295	P:GO:0044699	P:single-organism process
Cs5g09040	838.2115657	1218.858518	457.5646131	0.375404205	-1.413483284	9.52336E-06	hypothetical protein OsJ_12273
Cs2g15010	185.9065394	270.3078129	101.505266	0.375517322	-1.413048636	0.000162737	F box family
orange1.1t05075	18.69860607	27.18506605	10.2121461	0.375652797	-1.412528251	0.00641735	hypothetical protein VITISV_000749
Cs7g09900	4641.582007	6746.707081	2536.456933	0.375954803	-1.411368862	2.74586E-06	Photosystem II core complex s psbY	C:GO:0009523; C:GO:0016021; F:GO:0030145; P:GO:0015979	C:photosystem II; C:integral component of membrane; F:manganese ion binding; P:photosynthesis
orange1.1t04639	2338.606915	3398.63482	1278.579009	0.376203704	-1.41041404	5.36105E-05	hypothetical protein VITISV_029609	F:GO:0008270; F:GO:0046872	F:zinc ion binding; F:metal ion binding
orange1.1t01323	21.9809184	31.94313708	12.01869971	0.376252955	-1.410225183	0.006822403	Magnesium transporter	C:GO:0016021; F:GO:0015095; P:GO:1903830; C:GO:0005886	C:integral component of membrane; F:magnesium ion transmembrane transporter activity; P:magnesium ion transmembrane transport; C:plasma membrane
orange1.1t03486	702.9406862	1021.443252	384.43812	0.376367575	-1.409785753	4.21767E-05	disease resistance RPP13 1 isoform X1
Cs3g17750	166.55836	242.0015006	91.11521932	0.376506836	-1.409252035	0.00068616	clathrin assembly At4g40080-like	F:GO:0005543	F:phospholipid binding
Cs3g16940	198.613764	288.5740802	108.6534477	0.376518389	-1.409207768	2.76107E-05	Rhamnogalacturonate lyase
Cs5g04200	920.3452117	1337.139004	503.5514199	0.376588686	-1.408938439	9.74682E-06	P-loop containing nucleoside triphosphate hydrolases superfamily	P:GO:0008150; C:GO:0005634; C:GO:0005737; F:GO:0016787	P:biological_process; C:nucleus; C:cytoplasm; F:hydrolase activity
Cs2g27170	921.6096202	1338.791256	504.4279847	0.376778667	-1.408210812	1.59786E-06	hypothetical protein POPTR_0001s35550g
orange1.1t00340	1916.289082	2783.653791	1048.924374	0.376815672	-1.408069126	1.35396E-05	PREDICTED: remorin
Cs3g13990	32.71994838	47.52872321	17.91117356	0.376849458	-1.407939779	0.001915734	AT3g57730 F15B8_80	F:GO:0005524; C:GO:0016021; F:GO:0004672; P:GO:0016310; P:GO:0006468; F:GO:0016301	F:ATP binding; C:integral component of membrane; F:protein kinase activity; P:phosphorylation; P:protein phosphorylation; F:kinase activity
Cs2g09270	539.450239	783.5547693	295.3457088	0.376930523	-1.40762947	8.95201E-06	hypothetical protein VITISV_008538
Cs9g07160	120.9743582	175.6826272	66.26608916	0.377192043	-1.406628851	0.000179699	PREDICTED: uncharacterized protein LOC100807906 isoform X1
Cs5g01980	779.5490776	1131.842283	427.2558717	0.377487109	-1.405500716	1.36015E-05	auxin response factor 9-like
Cs8g20460	1608.928039	2335.501545	882.3545337	0.377800878	-1.404302041	1.05993E-05	6-phosphofructo-2-kinase fructose-2,6-bisphosphatase	F:GO:0005524; F:GO:2001070; P:GO:0043609; P:GO:0006002; C:GO:0005829; P:GO:0006003; P:GO:0006000; P:GO:0046835; C:GO:0005886; F:GO:0003873	F:ATP binding; F:starch binding; P:regulation of carbon utilization; P:fructose 6-phosphate metabolic process; C:cytosol; P:fructose 2,6-bisphosphate metabolic process; P:fructose metabolic process; P:carbohydrate phosphorylation; C:plasma membrane; F:6-phosphofructo-2-kinase activity
Cs6g12080	239.1276226	347.09522	131.1600253	0.377879088	-1.404003412	1.61384E-05	mRNA-decapping enzyme	P:GO:0000956; F:GO:0030234	P:nuclear-transcribed mRNA catabolic process; F:enzyme regulator activity
Cs4g09770	892.5742666	1295.394765	489.7537686	0.378072987	-1.40326332	3.78742E-06	Ethylene responsive element binding factor 3 family	F:GO:0003677; C:GO:0005634; F:GO:0003700; P:GO:0006351; P:GO:0006355	F:DNA binding; C:nucleus; F:transcription factor activity, sequence-specific DNA binding; P:transcription, DNA-templated; P:regulation of transcription, DNA-templated
Cs8g11860	382.2517949	554.76102	209.7425698	0.378077338	-1.403246717	1.05423E-05	glycosyltransferase-like KOBITO 1	C:GO:0044464; P:GO:0044763	C:cell part; P:single-organism cellular process
Cs3g24285	466.4508556	676.8058001	256.0959112	0.378389061	-1.402057713	3.46568E-06	---NA---
Cs7g08190	1482.387738	2150.743575	814.0319009	0.378488589	-1.40167829	1.66332E-06	PREDICTED: uncharacterized protein LOC100782731
Cs7g12940	807.7863185	1171.770823	443.8018143	0.378744551	-1.400702962	1.22913E-05	mediator of RNA polymerase II transcription subunit 25	F:GO:0003677; P:GO:0031349; F:GO:0005515; P:GO:0009585; P:GO:0010218; P:GO:0045893; C:GO:0016592; P:GO:0050832; P:GO:0009867; P:GO:0009911; P:GO:0010114	F:DNA binding; P:positive regulation of defense response; F:protein binding; P:red, far-red light phototransduction; P:response to far red light; P:positive regulation of transcription, DNA-templated; C:mediator complex; P:defense response to fungus; P:jasmonic acid mediated signaling pathway; P:positive regulation of flower development; P:response to red light
Cs3g19940	550.8529756	798.9380945	302.7678567	0.378962849	-1.399871671	9.51228E-06	N-glycosylase DNA lyase
Cs6g16660	1906.766322	2765.131103	1048.401541	0.379150753	-1.399156506	3.56058E-06	peptidyl-prolyl cis-trans isomerase FKBP62-like
Cs8g05320	189.4213648	274.6866659	104.1560636	0.37918136	-1.399040048	1.48777E-05	abscisate beta-glucosyltransferase	P:GO:0052696; F:GO:0080043; C:GO:0043231; F:GO:0080044; P:GO:0009813	P:flavonoid glucuronidation; F:quercetin 3-O-glucosyltransferase activity; C:intracellular membrane-bounded organelle; F:quercetin 7-O-glucosyltransferase activity; P:flavonoid biosynthetic process
Cs6g16450	273.5106277	396.6002226	150.4210329	0.379276219	-1.398679179	1.87626E-05	receptor kinase FERONIA-like
Cs7g10500	44.89312526	65.08437215	24.70187838	0.379536248	-1.397690418	0.001660566	Receptor kinase	F:GO:0005524; C:GO:0016021; F:GO:0004672; P:GO:0006468	F:ATP binding; C:integral component of membrane; F:protein kinase activity; P:protein phosphorylation
Cs9g07250	556.4725102	806.7365695	306.208451	0.379564362	-1.397583555	1.96628E-05	parafibromin-like isoform X1	C:GO:0005634; P:GO:0016570	C:nucleus; P:histone modification
Cs1g16210	934.9004872	1355.340766	514.4602079	0.37957997	-1.397524229	0.00677583	E3 ubiquitin- ligase KEG-like
Cs3g19880	305.8589374	443.4066509	168.311224	0.379586602	-1.397499023	4.51251E-05	armadillo beta-catenin-like repeat and C2 domain-containing	P:GO:0008360; P:GO:0052324; C:GO:0005634; C:GO:0010330; P:GO:0009826; F:GO:0005515; P:GO:0007275; C:GO:0012505; P:GO:0072699; C:GO:0055028; P:GO:0040008; C:GO:0005886	P:regulation of cell shape; P:plant-type cell wall cellulose biosynthetic process; C:nucleus; C:cellulose synthase complex; P:unidimensional cell growth; F:protein binding; P:multicellular organism development; C:endomembrane system; P:protein localization to cortical microtubule cytoskeleton; C:cortical microtubule; P:regulation of growth; C:plasma membrane
Cs9g13490	822.6539665	1192.49991	452.8080234	0.379713256	-1.39701773	4.4801E-06	hypothetical protein VITISV_043680
Cs5g29760	1243.269997	1801.629882	684.9101115	0.380161385	-1.395316097	1.02639E-05	structural maintenance of chromosomes 1	C:GO:0043229	C:intracellular organelle
Cs9g02690	1682.73296	2438.323139	927.1427819	0.380237864	-1.395025893	9.83168E-06	importin subunit alpha-1 isoform X1	P:GO:0006607; C:GO:0005829; F:GO:0008565; F:GO:0008139; C:GO:0005643; C:GO:0005654	P:NLS-bearing protein import into nucleus; C:cytosol; F:protein transporter activity; F:nuclear localization sequence binding; C:nuclear pore; C:nucleoplasm
Cs2g26850	1289.609743	1868.613865	710.6056213	0.380284892	-1.394847472	2.73912E-06	alpha beta hydrolase domain-containing 17C-like isoform X1	F:GO:0016787	F:hydrolase activity
Cs9g05660	60.94819108	88.29032202	33.60606015	0.380631301	-1.393533889	0.000693244	PREDICTED: uncharacterized protein LOC100256318	C:GO:0016021	C:integral component of membrane
Cs7g10330	4667.261974	6761.004758	2573.51919	0.380641529	-1.393495122	5.32908E-06	kinase family	P:GO:0016310; F:GO:0004674	P:phosphorylation; F:protein serine/threonine kinase activity
Cs2g08345	31.50690331	45.63882079	17.37498582	0.380706283	-1.393249716	0.001142381	---NA---
Cs4g05240	818.2661611	1185.247302	451.28502	0.38075178	-1.393077314	1.2805E-05	FAR1-RELATED SEQUENCE 4	F:GO:0008270; F:GO:0016874	F:zinc ion binding; F:ligase activity
Cs1g11130	51.14728256	74.07892853	28.2156366	0.380886133	-1.392568332	0.002757078	envelope glycoprotein, partial
orange1.1t02261	1614.926802	2338.394543	891.4590616	0.381226968	-1.391277916	8.44346E-06	Heterogeneous nuclear ribonucleo A3	F:GO:0000166; F:GO:0003676; C:GO:0030529; C:GO:0019013	F:nucleotide binding; F:nucleic acid binding; C:intracellular ribonucleoprotein complex; C:viral nucleocapsid
Cs8g14675	49.79910279	72.09208357	27.506122	0.381541504	-1.390088093	0.000407616	F-box CPR30-like isoform X1
Cs7g16330	991.977643	1435.697761	548.2575252	0.381875308	-1.388826455	0.009419537	probable ADP-ribosylation factor GTPase-activating AGD14 isoform X1	F:GO:0005096; P:GO:0043547	F:GTPase activator activity; P:positive regulation of GTPase activity
Cs1g11440	2172.400518	3144.051292	1200.749745	0.381911627	-1.388689252	1.10817E-05	mediator of RNA polymerase II transcription subunit 15a-like isoform X1
Cs7g27090	227.0007767	328.4579678	125.5435857	0.382221161	-1.387520443	6.64645E-05	PREDICTED: uncharacterized protein LOC100254283	F:GO:0046872	F:metal ion binding
Cs6g19120	948.8364996	1372.886291	524.7867076	0.382250672	-1.387409057	1.20862E-05	FLX-like 2
orange1.1t01787	32.07733964	46.40063282	17.75404646	0.382625093	-1.385996604	0.00264096	transcription factor MYB86	F:GO:0003677	F:DNA binding
Cs2g24470	214.5177449	310.2921817	118.7433081	0.382682243	-1.385781135	3.38381E-05	fatty oxidation complex alpha subunit
Cs5g01820	765.773425	1107.508928	424.0379222	0.382875399	-1.385053131	8.18789E-05	helicase domain-containing	F:GO:0097159; F:GO:1901363; F:GO:0016787	F:organic cyclic compound binding; F:heterocyclic compound binding; F:hydrolase activity
orange1.1t00185	936.457175	1354.319225	518.5951251	0.382919415	-1.384887285	2.97179E-05	transcription factor UNE10-like	F:GO:0046983	F:protein dimerization activity
Cs9g15935	127.7407123	184.7397515	70.74167315	0.382926103	-1.384862086	6.29804E-05	Hypothetical protein mma_0680
Cs6g08880	144.2235543	208.5771845	79.86992409	0.382927425	-1.384857108	6.88072E-05	verticillium wilt disease resistance	C:GO:0016020; C:GO:0016021	C:membrane; C:integral component of membrane
Cs3g16230	558.460333	807.4403574	309.4803087	0.383285658	-1.383508079	1.11927E-05	70 kDa peptidyl-prolyl isomerase	C:GO:0005789; F:GO:0003755; F:GO:0005528; P:GO:0061077; P:GO:0000413; P:GO:0006457; F:GO:0016853	C:endoplasmic reticulum membrane; F:peptidyl-prolyl cis-trans isomerase activity; F:FK506 binding; P:chaperone-mediated protein folding; P:protein peptidyl-prolyl isomerization; P:protein folding; F:isomerase activity
Cs9g04930	478.7228425	692.0369166	265.4087684	0.383518223	-1.382632966	2.65626E-05	dsRNA-binding 5
Cs5g06990	549.0814323	793.6429877	304.5198769	0.383698819	-1.381953772	2.56457E-05	4-coumarate-- ligase-like 9-like isoform X1
Cs8g09030	1670.951733	2415.151823	926.7516427	0.383723969	-1.381859211	1.34031E-05	RNA polymerase II second largest subunit	F:GO:0003677; F:GO:0003899; F:GO:0032549; P:GO:0006351	F:DNA binding; F:DNA-directed 5'-3' RNA polymerase activity; F:ribonucleoside binding; P:transcription, DNA-templated
orange1.1t02985	65.77787798	95.0553809	36.50037505	0.383990624	-1.380857009	0.000850073	---NA---
Cs7g06680	793.7280173	1146.846263	440.6097713	0.384192533	-1.380098614	5.04758E-06	translocon at the inner envelope membrane of chloroplasts 55-II	C:GO:0009706; F:GO:0046872; C:GO:0016021; P:GO:0045036; P:GO:0055114; F:GO:0010277; F:GO:0051537	C:chloroplast inner membrane; F:metal ion binding; C:integral component of membrane; P:protein targeting to chloroplast; P:oxidation-reduction process; F:chlorophyllide a oxygenase [overall] activity; F:2 iron, 2 sulfur cluster binding
Cs1g12160	163.6340539	236.4312711	90.83683679	0.384199757	-1.38007149	3.51865E-05	NBS-LRR type disease resistance
Cs7g06560	767.0877723	1108.313469	425.862076	0.384243346	-1.379907817	0.000704367	U2-associated SR140
orange1.1t03845	579.3682979	837.0589203	321.6776756	0.384295141	-1.379713361	5.75083E-06	Receptor kinase	F:GO:0000166; F:GO:0005524; C:GO:0016020; C:GO:0016021; F:GO:0004672; P:GO:0006468	F:nucleotide binding; F:ATP binding; C:membrane; C:integral component of membrane; F:protein kinase activity; P:protein phosphorylation
Cs7g19890	171.8931987	248.3446864	95.44171098	0.384311468	-1.379652067	7.52439E-05	Bicaudal C
orange1.1t04521	128.0248887	184.9569591	71.09281818	0.38437493	-1.379413853	0.000241135	NBS-LRR type disease resistance
orange1.1t00112	153.5418172	221.817285	85.2663494	0.384399031	-1.379323396	0.00285152	hypothetical protein VITISV_019893
Cs5g15470	84.41024341	121.9306627	46.88982417	0.384561382	-1.378714201	0.000265642	NAC domain	C:GO:0005634; F:GO:0003677; P:GO:0006351; P:GO:0006355	C:nucleus; F:DNA binding; P:transcription, DNA-templated; P:regulation of transcription, DNA-templated
Cs4g07490	955.7739258	1380.411325	531.1365263	0.384766856	-1.377943563	6.56395E-06	phosphatase 2C family	F:GO:0004722; F:GO:0003824; P:GO:0006470	F:protein serine/threonine phosphatase activity; F:catalytic activity; P:protein dephosphorylation
Cs6g01070	529.4566438	764.6850526	294.228235	0.38477048	-1.377929975	0.006056961	disease resistance RPP13 1
Cs5g23170	164.346499	237.3434291	91.34956892	0.384883497	-1.377506283	0.000541545	PREDICTED: uncharacterized protein LOC104879471
Cs5g26180	45.28980401	65.39004227	25.18956575	0.385220209	-1.376244704	0.001378985	pentatricopeptide repeat-containing mitochondrial-like isoform X1
Cs7g09130	80.21847826	115.8124311	44.62452539	0.385317232	-1.375881388	0.000154908	UDP-galactose:fucoside alpha-3-galactosyltransferase	C:GO:0009536	C:plastid
Cs7g18630	344.4597862	497.2619156	191.6576569	0.385425971	-1.375474306	9.02873E-06	regulatory NPR3 isoform X1
orange1.1t02051	403.5213783	582.5177127	224.5250439	0.385438999	-1.375425545	1.76369E-05	E3 ubiquitin- ligase SINAT2	C:GO:0005634; F:GO:0008270; F:GO:0061630; P:GO:0043161; C:GO:0005737; P:GO:0007275; P:GO:0006915; F:GO:0016874; P:GO:0042787	C:nucleus; F:zinc ion binding; F:ubiquitin protein ligase activity; P:proteasome-mediated ubiquitin-dependent protein catabolic process; C:cytoplasm; P:multicellular organism development; P:apoptotic process; F:ligase activity; P:protein ubiquitination involved in ubiquitin-dependent protein catabolic process
orange1.1t00420	116.8130677	168.6179721	65.00816324	0.385535198	-1.375065516	7.51033E-05	pentatricopeptide repeat-containing	P:GO:0008150; C:GO:0005739; F:GO:0003674	P:biological_process; C:mitochondrion; F:molecular_function
Cs6g21480	1370.833382	1978.750171	762.9165928	0.385554783	-1.374992229	1.53017E-05	KH domain-containing	F:GO:0003723	F:RNA binding
Cs1g18630	557.5377644	804.7614932	310.3140357	0.38559752	-1.374832323	2.45073E-05	hypothetical protein VITISV_043643
Cs2g01750	5912.769973	8534.386133	3291.153813	0.38563451	-1.374693933	4.28736E-06	glutamic acid-rich -like isoform X1	P:GO:0046916; F:GO:0046914; C:GO:0005737; P:GO:0030001	P:cellular transition metal ion homeostasis; F:transition metal ion binding; C:cytoplasm; P:metal ion transport
Cs4g04270	103.8212963	149.8361929	57.80639967	0.385797307	-1.374085023	5.50725E-05	hypothetical protein MTR_2g038230
Cs5g10940	29.06534284	41.94638121	16.18430447	0.385833152	-1.373950986	0.004005463	pentatricopeptide repeat-containing
orange1.1t02761	1392.901335	2009.944122	775.8585485	0.386010009	-1.373289839	6.18406E-06	uncharacterized LOC103945360	F:GO:0016757; P:GO:0008152	F:transferase activity, transferring glycosyl groups; P:metabolic process
Cs6g18440	137.7251525	198.7093717	76.74093319	0.386196849	-1.372591702	5.10197E-05	hypothetical protein VITISV_039936
Cs3g03600	38.43623971	55.44316635	21.42931307	0.386509546	-1.371424048	0.001723399	Splicing factor U2af 38 kDa subunit	F:GO:0000166; C:GO:0089701; F:GO:0003723; F:GO:0046872; P:GO:0000398	F:nucleotide binding; C:U2AF; F:RNA binding; F:metal ion binding; P:mRNA splicing, via spliceosome
Cs3g11140	484.9508853	699.513421	270.3883495	0.386537758	-1.371318747	2.44527E-05	importin subunit alpha-1-like isoform X1	P:GO:0006607; C:GO:0005829; F:GO:0008565; F:GO:0008139; C:GO:0005643; C:GO:0005654	P:NLS-bearing protein import into nucleus; C:cytosol; F:protein transporter activity; F:nuclear localization sequence binding; C:nuclear pore; C:nucleoplasm
Cs7g13950	841.7863157	1214.117184	469.4554469	0.386664033	-1.370847522	3.80959E-06	ADP-ribosylation factor 2	F:GO:0005525; P:GO:0007264; P:GO:0009793; P:GO:0009960; C:GO:0005622; P:GO:0009558	F:GTP binding; P:small GTPase mediated signal transduction; P:embryo development ending in seed dormancy; P:endosperm development; C:intracellular; P:embryo sac cellularization
orange1.1t01956	345.9816314	498.9847068	192.9785561	0.386742426	-1.370555056	1.30091E-05	UDP-glucose 4-epimerase	F:GO:0003978; P:GO:0006012	F:UDP-glucose 4-epimerase activity; P:galactose metabolic process
Cs5g12040	1389.284324	2003.60393	774.964719	0.386785386	-1.370394809	2.18902E-06	hypothetical protein POPTR_0015s06950g	C:GO:0016021	C:integral component of membrane
Cs9g07120	55.85778314	80.55689804	31.15866823	0.386790815	-1.37037456	0.000496779	pentatricopeptide repeat-containing At4g14820	F:GO:0008270	F:zinc ion binding
Cs4g17520	19.07967534	27.51515595	10.64419472	0.386848424	-1.370159698	0.012866993	9A
Cs8g11656	312.7585659	451.0081421	174.5089896	0.386930907	-1.369852122	1.10597E-05	hypothetical protein VARV_BRZ66_39_207
orange1.1t04140	262.7290052	378.797738	146.6602725	0.387173042	-1.368949591	0.011281034	hypothetical protein VITISV_032233
Cs4g02010	680.687356	981.379584	379.995128	0.387205047	-1.368830337	3.39616E-05	Autophagy-related 11
Cs6g11340	269.3961505	388.3886831	150.4036178	0.387250258	-1.368661894	4.33405E-05	hypothetical protein VITISV_033285
Cs6g14460	2101.506249	3029.447686	1173.564812	0.387385733	-1.368157274	7.70589E-06	signal recognition particle 54 kDa chloroplastic-like	F:GO:0005525; P:GO:0006614; C:GO:0048500; F:GO:0003924; F:GO:0008312	F:GTP binding; P:SRP-dependent cotranslational protein targeting to membrane; C:signal recognition particle; F:GTPase activity; F:7S RNA binding
Cs3g20240	1408.587048	2030.051426	787.1226704	0.387735335	-1.366855878	3.10457E-05	zinc finger CCCH domain-containing	F:GO:0046872; C:GO:0016607; P:GO:0043484; P:GO:0060149	F:metal ion binding; C:nuclear speck; P:regulation of RNA splicing; P:negative regulation of posttranscriptional gene silencing
Cs2g24640	253.9642922	365.9599063	141.968678	0.387935059	-1.366112931	2.66893E-05	ankyrin repeat domain-containing 50-like
Cs1g23360	544.6281701	784.7155447	304.5407954	0.388090688	-1.365534279	1.86977E-05	putative protein	C:GO:0005794	C:Golgi apparatus
Cs2g15360	1705.814822	2457.774486	953.8551586	0.388097103	-1.36551043	6.14667E-06	phospholipase A1-IIdelta	P:GO:0071493; C:GO:0009507; P:GO:0009650; P:GO:0006629; F:GO:0004806; F:GO:0008970	P:cellular response to UV-B; C:chloroplast; P:UV protection; P:lipid metabolic process; F:triglyceride lipase activity; F:phosphatidylcholine 1-acylhydrolase activity
Cs4g20090	286.6166152	412.9502449	160.2829856	0.388141156	-1.365346678	1.12536E-05	potassium channel KAT3 isoform X1	P:GO:0010163; C:GO:0005887; F:GO:0005249; P:GO:0042391; C:GO:0005783	P:high-affinity potassium ion import; C:integral component of plasma membrane; F:voltage-gated potassium channel activity; P:regulation of membrane potential; C:endoplasmic reticulum
Cs6g09820	6632.757183	9555.055565	3710.458801	0.388324147	-1.364666675	7.59672E-06	probable serine threonine- kinase WNK4-like	F:GO:0005524; F:GO:0004672; P:GO:0016310; F:GO:0016740; P:GO:0006468; F:GO:0016301	F:ATP binding; F:protein kinase activity; P:phosphorylation; F:transferase activity; P:protein phosphorylation; F:kinase activity
Cs2g23440	143.0908555	206.1249073	80.05680363	0.388389762	-1.364422924	0.000105243	hypothetical protein VITISV_032233
Cs3g08810	358.6375901	516.4799086	200.7952717	0.38877654	-1.362986931	2.60446E-05	pentatricopeptide repeat-containing At1g31920-like
orange1.1t04802	85.30274525	122.8345554	47.77093511	0.388904693	-1.362511449	0.009558636	LRR receptor-like serine threonine- kinase FEI	F:GO:0016301	F:kinase activity
Cs8g03710	347.7039477	500.5244669	194.8834284	0.389358446	-1.360829175	5.31227E-05	sterol regulatory element-binding site 2 protease	P:GO:0006508; C:GO:0016020; C:GO:0016021; F:GO:0008233	P:proteolysis; C:membrane; C:integral component of membrane; F:peptidase activity
Cs5g30700	650.7493824	936.6634483	364.8353164	0.389505235	-1.360285377	1.8784E-05	zinc finger MAGPIE
Cs7g30360	528.1661348	760.1328854	296.1993842	0.389667899	-1.359683009	3.58335E-05	hypothetical protein VITISV_028159
Cs2g11820	425.6077442	612.4837786	238.7317098	0.38977638	-1.359281429	7.851E-06	28S ribosomal mitochondrial	C:GO:0005739	C:mitochondrion
Cs1g08890	1000.889018	1440.293821	561.4842155	0.38984005	-1.359045781	0.000150175	NAD(P)H-quinone oxidoreductase subunit N	C:GO:0009507	C:chloroplast
Cs7g05430	354.9581484	510.7573903	199.1589066	0.389928585	-1.358718174	9.17927E-06	L-ascorbate peroxidase 6-like isoform 2
Cs5g13670	530.8952515	763.8000059	297.9904972	0.390142046	-1.357928607	1.01423E-05	WRKY DNA-binding
Cs3g18110	63.86219411	91.87228866	35.85209956	0.39023845	-1.35757216	0.000801633	predicted protein	F:GO:0016757	F:transferase activity, transferring glycosyl groups
Cs9g17070	373.0996053	536.7223984	209.4768123	0.390288933	-1.35738554	1.24939E-05	sugar isomerase domain-containing	P:GO:0005975; F:GO:0030246; F:GO:0016853	P:carbohydrate metabolic process; F:carbohydrate binding; F:isomerase activity
orange1.1t05998	218.6045189	314.3827591	122.8262788	0.39069025	-1.355902842	2.2813E-05	---NA---
Cs7g14700	473.115496	680.3515462	265.8794458	0.390797151	-1.355508146	3.94759E-05	ATRX CHR20	F:GO:0005524	F:ATP binding
Cs3g14780	124.1859127	178.5776939	69.79413158	0.390833424	-1.355374243	0.000187641	replication factor A	C:GO:0000781; P:GO:0019827; P:GO:0048367; C:GO:1990879; P:GO:0000723; P:GO:0051974; F:GO:0010521; F:GO:0003697	C:chromosome, telomeric region; P:stem cell population maintenance; P:shoot system development; C:CST complex; P:telomere maintenance; P:negative regulation of telomerase activity; F:telomerase inhibitor activity; F:single-stranded DNA binding
Cs6g20260	1583.761614	2277.425033	890.0981954	0.390835344	-1.355367157	2.39112E-05	paired amphipathic helix Sin3-like 2-like isoform X1	P:GO:0006355	P:regulation of transcription, DNA-templated
Cs1g07850	50.98462814	73.31188821	28.65736806	0.390896603	-1.355141048	0.000982349	probable disease resistance RPP8 2-like isoform X1
Cs3g11540	1132.576948	1628.522102	636.6317932	0.390926099	-1.355032188	0.000310906	ARM repeat superfamily	C:GO:0005737; F:GO:0005086; P:GO:0050790; C:GO:0005886	C:cytoplasm; F:ARF guanyl-nucleotide exchange factor activity; P:regulation of catalytic activity; C:plasma membrane
Cs7g20740	1170.594385	1682.941087	658.2476833	0.391129368	-1.354282231	1.8072E-05	R3H domain-containing 1-like isoform X1	F:GO:0003676	F:nucleic acid binding
Cs8g16850	3747.624198	5387.63993	2107.608466	0.391193267	-1.354046555	9.11838E-06	C2H2L domain class transcription factor	F:GO:0003676; F:GO:0003700; F:GO:0046872; P:GO:0006355	F:nucleic acid binding; F:transcription factor activity, sequence-specific DNA binding; F:metal ion binding; P:regulation of transcription, DNA-templated
Cs5g05040	1535.041215	2206.156142	863.9262871	0.391597979	-1.352554775	4.02935E-06	PREDICTED: uncharacterized protein LOC100813476
Cs3g25070	954.3910936	1371.612078	537.1701088	0.391634134	-1.352421581	2.27231E-05	auxilin 1
Cs2g05530	8798.332116	12644.07786	4952.586372	0.391692176	-1.352207784	8.30841E-06	triose phosphate phosphate translocator TPT	F:GO:0071917; F:GO:0015120; C:GO:0016020; C:GO:0009534; C:GO:0009941; P:GO:0009643; P:GO:0015713; P:GO:0035436	F:triose-phosphate transmembrane transporter activity; F:phosphoglycerate transmembrane transporter activity; C:membrane; C:chloroplast thylakoid; C:chloroplast envelope; P:photosynthetic acclimation; P:phosphoglycerate transport; P:triose phosphate transmembrane transport
Cs9g14220	281.9837352	405.2310189	158.7364515	0.391718413	-1.352111151	0.001138888	probable mitochondrial intermediate mitochondrial	F:GO:0008233	F:peptidase activity
Cs5g10380	378.8194536	544.3701667	213.2687404	0.391771543	-1.351915485	3.7625E-05	hypothetical protein VITISV_014720
Cs3g08540	927.5451738	1332.865228	522.22512	0.391806395	-1.351787149	1.05112E-05	DEAD-box ATP-dependent RNA helicase 5	F:GO:0003676; F:GO:0005524; F:GO:0004386	F:nucleic acid binding; F:ATP binding; F:helicase activity
Cs9g10080	77.88153931	111.9094133	43.85366536	0.39186753	-1.351562058	0.000259825	cullin-like 1	F:GO:0031625; C:GO:0031461; P:GO:0006511	F:ubiquitin protein ligase binding; C:cullin-RING ubiquitin ligase complex; P:ubiquitin-dependent protein catabolic process
Cs7g26340	1262.463116	1813.951175	710.9750576	0.391948288	-1.351264771	2.83822E-05	Initiation factor eIF-4 middle Up-frameshift suppressor 2
orange1.1t03315	1631.382776	2343.797061	918.9684909	0.39208535	-1.350760357	4.8005E-06	---NA---
Cs4g08790	3217.830097	4622.546291	1813.113904	0.39223272	-1.350218206	1.04734E-05	myb X-like isoform X1
Cs2g15440	21.86692666	31.40476926	12.32908406	0.39258636	-1.348918044	0.007575279	hypothetical protein MTR_2g093030	C:GO:0016020; C:GO:0016021	C:membrane; C:integral component of membrane
Cs5g21990	82.55807865	118.5668751	46.54928226	0.392599385	-1.348870181	0.000502643	hypothetical protein VITISV_043194
Cs2g15820	1528.729617	2195.296727	862.162507	0.392731651	-1.348384224	1.44204E-05	Transcription factor TCP4
Cs2g07010	363.6269836	522.1371827	205.1167845	0.392840792	-1.347983349	3.28476E-05	hypothetical protein VITISV_034615
Cs3g18080	66.39085635	95.32002703	37.46168567	0.3930096	-1.347363542	0.000630378	UDP-glycosyltransferase 85A2-like	P:GO:0052696; F:GO:0080043; C:GO:0043231; F:GO:0080044; P:GO:0009813	P:flavonoid glucuronidation; F:quercetin 3-O-glucosyltransferase activity; C:intracellular membrane-bounded organelle; F:quercetin 7-O-glucosyltransferase activity; P:flavonoid biosynthetic process
Cs3g24220	97.36325948	139.7805168	54.94600213	0.393087702	-1.347076866	0.000405152	wall-associated receptor kinase-like 14-like isoform X1
orange1.1t05983	129.6010062	186.0343424	73.16767008	0.393301952	-1.346290747	0.000100903	---NA---
Cs5g12540	923.5008256	1325.586878	521.4147731	0.39334636	-1.346127862	0.012142626	hypothetical protein VITISV_041073
Cs1g13970	88.81349196	127.4802828	50.14670117	0.393368293	-1.346047421	0.000110809	auxin-induced AUX22	P:GO:0050794; P:GO:0009987	P:regulation of cellular process; P:cellular process
Cs7g24910	390.9019432	561.0829119	220.7209746	0.393383883	-1.345990243	5.09331E-05	Zinc finger	F:GO:0005488	F:binding
Cs1g14120	52.36111919	75.15043589	29.5718025	0.39350141	-1.345559289	0.00154642	probable disease resistance At1g61310
Cs6g10940	24.21487994	34.74848609	13.6812738	0.393722874	-1.344747566	0.010433008	phytochrome kinase substrate-related family	P:GO:0016310; F:GO:0016301	P:phosphorylation; F:kinase activity
Cs3g15400	59.60788556	85.49323824	33.72253289	0.394446784	-1.342097419	0.00050151	Pentatricopeptide repeat-containing	P:GO:0009749; P:GO:0009737; P:GO:0009651; C:GO:0005739; P:GO:0050832	P:response to glucose; P:response to abscisic acid; P:response to salt stress; C:mitochondrion; P:defense response to fungus
orange1.1t00266	312.5747471	448.2207294	176.9287647	0.394735792	-1.341040755	4.2952E-05	kinase family	F:GO:0000166; C:GO:0016020; F:GO:0004672; P:GO:0016310	F:nucleotide binding; C:membrane; F:protein kinase activity; P:phosphorylation
Cs5g13100	2471.335548	3542.342227	1400.32887	0.395311571	-1.338937911	2.79695E-05	MAP kinase
Cs1g09350	1280.261123	1834.90583	725.6164156	0.395451583	-1.338427025	2.2725E-05	hypothetical protein VITISV_000086
Cs2g09530	1202.794146	1723.86162	681.7266733	0.395464848	-1.338378633	3.35182E-05	UV-damaged DNA-binding 1A	C:GO:0005634; F:GO:0003677	C:nucleus; F:DNA binding
Cs8g13600	47.44349327	67.99419235	26.89279419	0.395516047	-1.338191865	0.001904991	probable WRKY transcription factor 21	F:GO:0003700; F:GO:0005516; P:GO:0006355; F:GO:0043565	F:transcription factor activity, sequence-specific DNA binding; F:calmodulin binding; P:regulation of transcription, DNA-templated; F:sequence-specific DNA binding
Cs3g24670	1535.025099	2199.826778	870.2234199	0.395587247	-1.337932176	0.000318058	GYF domain-containing
Cs2g14523	358.4189716	513.4977435	203.3401997	0.395990444	-1.336462478	1.2935E-05	Lysosomal alpha-mannosidase	F:GO:0004559; F:GO:0008270; P:GO:0006013; C:GO:0005774; C:GO:0009505; F:GO:0030246	F:alpha-mannosidase activity; F:zinc ion binding; P:mannose metabolic process; C:vacuolar membrane; C:plant-type cell wall; F:carbohydrate binding
Cs6g15530	2629.553049	3766.698976	1492.407122	0.396210882	-1.335659592	2.08317E-05	splicing factor U2af small subunit B-like	F:GO:0000166; C:GO:0089701; F:GO:0003723; F:GO:0046872; P:GO:0000398	F:nucleotide binding; C:U2AF; F:RNA binding; F:metal ion binding; P:mRNA splicing, via spliceosome
Cs1g14630	103.9839987	148.9509531	59.01704429	0.39621797	-1.33563378	0.000230618	F-box LRR-repeat
Cs2g11390	4118.72266	5898.090439	2339.354882	0.396629198	-1.334137208	2.60117E-05	kinase family	F:GO:0005524; F:GO:0004672; P:GO:0016310; P:GO:0006468; F:GO:0016301	F:ATP binding; F:protein kinase activity; P:phosphorylation; P:protein phosphorylation; F:kinase activity
orange1.1t03386	297.3222981	425.7229902	168.921606	0.396787606	-1.333561134	4.49593E-05	nuclear RNA polymerase A1	F:GO:0003677; C:GO:0005736; F:GO:0008270; C:GO:0009506; F:GO:0001054; P:GO:0006351; C:GO:0005829; P:GO:0042254	F:DNA binding; C:DNA-directed RNA polymerase I complex; F:zinc ion binding; C:plasmodesma; F:RNA polymerase I activity; P:transcription, DNA-templated; C:cytosol; P:ribosome biogenesis
Cs1g18420	154.8338051	221.6844377	87.98317252	0.396884749	-1.333207968	3.09893E-05	PRA1 family F3-like	C:GO:0016021	C:integral component of membrane
Cs3g22550	128.7143023	184.2876348	73.14096982	0.396884847	-1.333207612	0.00010233	esterase lipase thioesterase family	C:GO:0016020; C:GO:0016021	C:membrane; C:integral component of membrane
orange1.1t06064	31.57189898	45.20154657	17.94225139	0.396938883	-1.333011204	0.004982142	NBS LRR resistance
Cs1g04420	40.85256868	58.48536411	23.21977325	0.397018529	-1.332721754	0.001238913	root meristem growth factor 9-like	C:GO:0016021	C:integral component of membrane
Cs3g21380	566.482445	810.9725114	321.9923786	0.397044751	-1.332626473	3.50089E-05	UPF0496 4	C:GO:0016021	C:integral component of membrane
Cs1g05240	92.66427972	132.6311375	52.69742197	0.397323155	-1.331615223	0.000318761	hypothetical protein VITISV_039751
Cs8g02530	2911.238314	4166.868807	1655.607822	0.397326601	-1.331602708	1.75906E-05	TPA_inf: aquaporin PIP2 4
Cs7g06500	23.32377832	33.37907209	13.26848454	0.397509089	-1.330940247	0.009060307	pentatricopeptide repeat-containing At3g29230
orange1.1t02877	30.46680108	43.6002973	17.33330487	0.397550153	-1.330791219	0.00926542	PREDICTED: uncharacterized protein LOC100805304 isoform X1	F:GO:0008270	F:zinc ion binding
orange1.1t04877	67.07723472	95.98805929	38.16641015	0.397616229	-1.330551453	0.001269691	myotubularin-related 2-like
Cs3g22990	561.823908	803.9439405	319.7038756	0.397669364	-1.330358672	2.72423E-05	C2 domain-containing	C:GO:0005634; C:GO:0009507; F:GO:0016757; C:GO:0009506; C:GO:0016021	C:nucleus; C:chloroplast; F:transferase activity, transferring glycosyl groups; C:plasmodesma; C:integral component of membrane
orange1.1t00035	175.8890941	251.6850256	100.0931626	0.397692164	-1.330275958	0.000208119	myb domain 4r1	C:GO:0019185; F:GO:0044212; P:GO:0030154; F:GO:0043565; P:GO:0042795; P:GO:0042796; F:GO:0000981; F:GO:0001135; P:GO:0006357	C:snRNA-activating protein complex; F:transcription regulatory region DNA binding; P:cell differentiation; F:sequence-specific DNA binding; P:snRNA transcription from RNA polymerase II promoter; P:snRNA transcription from RNA polymerase III promoter; F:RNA polymerase II transcription factor activity, sequence-specific DNA binding; F:transcription factor activity, RNA polymerase II transcription f…
Cs2g04420	26.10736804	37.35592479	14.85881129	0.397763176	-1.330018374	0.00675863	hypothetical protein MTR_130s0036
Cs3g13830	111.1567087	159.0287686	63.28464883	0.397944657	-1.329360288	0.000310747	tyrosine-sulfated glycopeptide receptor 1-like	F:GO:0005524; C:GO:0016021; F:GO:0004674; P:GO:0006468	F:ATP binding; C:integral component of membrane; F:protein serine/threonine kinase activity; P:protein phosphorylation
Cs5g24360	1232.771018	1763.535969	702.0060661	0.398067336	-1.328915599	9.94976E-06	isopropylmalate synthase	P:GO:0019752; F:GO:0046912	P:carboxylic acid metabolic process; F:transferase activity, transferring acyl groups, acyl groups converted into alkyl on transfer
Cs2g31290	526.9963381	753.7802129	300.2124632	0.398275861	-1.328160053	2.09117E-05	EMBRYO DEFECTIVE 2739	C:GO:0005634; P:GO:0009793; C:GO:0016020	C:nucleus; P:embryo development ending in seed dormancy; C:membrane
Cs3g18820	59.62806165	85.28496032	33.97116298	0.398325365	-1.327980741	0.000635508	pentatricopeptide repeat-containing	C:GO:0009507; P:GO:0008380; F:GO:0003723; F:GO:0004519; C:GO:0005739; P:GO:1900865	C:chloroplast; P:RNA splicing; F:RNA binding; F:endonuclease activity; C:mitochondrion; P:chloroplast RNA modification
Cs5g28280	230.3041966	329.3310062	131.277387	0.398618364	-1.326919918	0.004939608	WD40 domain-containing	F:GO:0000166; C:GO:0005737	F:nucleotide binding; C:cytoplasm
Cs3g20720	434.9833665	621.9204079	248.0463251	0.39883934	-1.326120375	1.75232E-05	nodulin 3 family	C:GO:0016021; P:GO:0008643	C:integral component of membrane; P:carbohydrate transport
Cs4g09840	2015.245545	2881.221287	1149.269804	0.398882866	-1.325962942	5.45114E-06	uncharacterized protein LOC100305589
Cs3g22140	889.3843223	1271.557788	507.2108569	0.398889348	-1.325939497	5.19557E-05	At1g71810 F14O23_17	C:GO:0010287	C:plastoglobule
Cs8g14080	131.8565083	188.4958731	75.2171434	0.399038675	-1.325399516	9.64532E-05	disulfide-isomerase LQY1	C:GO:0016020; C:GO:0016021	C:membrane; C:integral component of membrane
orange1.1t03479	991.682105	1417.353176	566.0110343	0.399343681	-1.32429721	8.18304E-05	ammonium transporter	F:GO:0008519; P:GO:0072488; C:GO:0016021	F:ammonium transmembrane transporter activity; P:ammonium transmembrane transport; C:integral component of membrane
Cs8g03630	2331.411486	3331.965112	1330.85786	0.399421307	-1.324016799	0.004004582	serine threonine- kinase TOR-like isoform 1
Cs1g23840	6187.868718	8841.880309	3533.857127	0.399672581	-1.323109492	1.74013E-05	ame: Full=Splicing factor U2af large subunit B ame: Full= 2AF65b ame: Full=U2 auxiliary factor 65 kDa subunit B ame: Full=U2 small nuclear ribonucleo auxiliary factor large subunit B Short=U2 snRNP auxiliary factor large subunit B	F:GO:0097159; F:GO:1901363	F:organic cyclic compound binding; F:heterocyclic compound binding
Cs7g12670	722.212333	1031.869967	412.5546989	0.399812682	-1.32260386	4.7382E-05	nuclear matrix constituent 1 -like isoform X1
Cs6g21410	115.9507173	165.6575506	66.24388393	0.399884483	-1.322344795	0.00012335	---NA---
Cs6g14250	836.6149952	1195.202959	478.0270317	0.399954692	-1.322091517	7.1929E-06	hypothetical protein VITISV_027900
Cs3g20630	3757.370314	5367.255486	2147.485142	0.400108612	-1.321536414	6.10556E-06	Thioredoxin M- chloroplastic	C:GO:0009507; F:GO:0015035; P:GO:0006662; F:GO:0016671; P:GO:0034599; P:GO:0045454; P:GO:0055114; P:GO:0006457; P:GO:0000103	C:chloroplast; F:protein disulfide oxidoreductase activity; P:glycerol ether metabolic process; F:oxidoreductase activity, acting on a sulfur group of donors, disulfide as acceptor; P:cellular response to oxidative stress; P:cell redox homeostasis; P:oxidation-reduction process; P:protein folding; P:sulfate assimilation
Cs1g12080	21.91307301	31.30182496	12.52432106	0.400114724	-1.321514374	0.006188219	hypothetical protein ARALYDRAFT_474377	C:GO:0035861; P:GO:0000724; P:GO:0006289; P:GO:0031573; C:GO:0005730; C:GO:0030896; P:GO:0033314; P:GO:0044778	C:site of double-strand break; P:double-strand break repair via homologous recombination; P:nucleotide-excision repair; P:intra-S DNA damage checkpoint; C:nucleolus; C:checkpoint clamp complex; P:mitotic DNA replication checkpoint; P:meiotic DNA integrity checkpoint
Cs3g11210	142.7976377	203.9543669	81.64090855	0.400290074	-1.320882254	0.005620244	importin subunit alpha-1 isoform X1	P:GO:0006607; C:GO:0005829; F:GO:0008565; F:GO:0008139; C:GO:0005643; C:GO:0005654	P:NLS-bearing protein import into nucleus; C:cytosol; F:protein transporter activity; F:nuclear localization sequence binding; C:nuclear pore; C:nucleoplasm
Cs4g01290	1280.55125	1828.863589	732.23891	0.400379183	-1.320561129	2.97138E-05	adenylate kinase family	F:GO:0016301; P:GO:0044237	F:kinase activity; P:cellular metabolic process
Cs1g01150	291.6895286	416.5736651	166.8053921	0.400422317	-1.320405713	1.24042E-05	---NA---
Cs8g09120	55.92477093	79.86662051	31.98292135	0.400454172	-1.320290946	0.000702772	Nucleoporin NUP188	C:GO:0005634	C:nucleus
orange1.1t03351	198.5481145	283.5279315	113.5682975	0.400554178	-1.319930705	0.00012767	probable inactive receptor kinase At5g10020-like isoform 1	C:GO:0016020; P:GO:0016310; F:GO:0016301	C:membrane; P:phosphorylation; F:kinase activity
Cs3g08110	759.1478527	1084.031659	434.2640463	0.400600889	-1.319762472	1.80353E-05	hypothetical protein VITISV_021876
Cs5g29290	1221.253409	1743.767914	698.7389046	0.400706366	-1.319382663	3.77733E-05	heterogeneous nuclear ribonucleo 1-like isoform X1	F:GO:0000166; F:GO:0003676	F:nucleotide binding; F:nucleic acid binding
Cs9g04210	35831.36688	51160.58056	20502.15319	0.400741214	-1.319257203	3.18001E-05	late embryogenesis abundant Lea5	P:GO:0006950	P:response to stress
Cs8g05730	1100.580093	1570.928962	630.2312236	0.401183783	-1.317664806	1.51142E-05	Presequence protease
Cs3g10950	376.5245715	537.2054584	215.8436846	0.40178982	-1.315487082	0.008776976	reticuline oxidase -like
Cs2g29860	84.04668829	119.8860116	48.20736502	0.402110008	-1.314337853	0.001155657	hypothetical protein VITISV_010230
Cs2g29070	4336.796191	6186.076274	2487.516107	0.402115331	-1.314318755	3.07915E-05	argonaute 4-like	F:GO:0003676; F:GO:0003743; P:GO:0006413	F:nucleic acid binding; F:translation initiation factor activity; P:translational initiation
Cs6g21470	727.1414656	1037.130988	417.1519435	0.402217221	-1.313953243	3.71867E-05	polypyrimidine tract-binding homolog 1 isoform X3
Cs9g18320	238.7255643	340.46049	136.9906386	0.402368682	-1.313410077	7.01034E-05	Curved DNA-binding
Cs8g13540	145.2431124	207.1384105	83.34781436	0.402377397	-1.31337883	0.000142395	hypothetical protein VITISV_000598
orange1.1t04588	310.3723777	442.5439969	178.2007585	0.402673541	-1.312317415	8.65336E-05	CTV.20
Cs6g13490	1117.14426	1592.664194	641.6243258	0.402862278	-1.311641368	4.22624E-05	ubiquitin carboxyl-terminal hydrolase 8	P:GO:0016579; F:GO:0036459; P:GO:0006511	P:protein deubiquitination; F:thiol-dependent ubiquitinyl hydrolase activity; P:ubiquitin-dependent protein catabolic process
Cs4g07600	928.5614113	1323.376621	533.7462018	0.403321468	-1.309997894	0.000346283	hypothetical protein VITISV_022650
orange1.1t05221	179.728687	256.1309751	103.3263989	0.403412351	-1.309672839	0.000180041	PREDICTED: protein NEDD1-like
Cs8g16930	1213.987931	1729.560832	698.4150302	0.403810619	-1.308249245	2.50794E-05	auxin response factor 4	P:GO:0044699; P:GO:0009987	P:single-organism process; P:cellular process
orange1.1t04804	39.66571944	56.50703607	22.82440281	0.40392143	-1.307853405	0.009750769	---NA---
Cs6g20930	40.37412641	57.50840998	23.23984285	0.404112074	-1.307172637	0.002289511	probable LRR receptor-like serine threonine- kinase At4g08850	C:GO:0016020	C:membrane
Cs4g19830	960.2100969	1367.632795	552.7873991	0.404192851	-1.306884288	1.0649E-05	aspartate aminotransferase family	F:GO:0030170; F:GO:0042802; F:GO:0080130; P:GO:0006520; P:GO:0009058; F:GO:0004069	F:pyridoxal phosphate binding; F:identical protein binding; F:L-phenylalanine:2-oxoglutarate aminotransferase activity; P:cellular amino acid metabolic process; P:biosynthetic process; F:L-aspartate:2-oxoglutarate aminotransferase activity
Cs9g14675	59.11457017	84.1944963	34.03464404	0.404238347	-1.306721908	0.007767446	hypothetical protein VITISV_034019
orange1.1t01686	186.0167839	264.9321482	107.1014197	0.404259809	-1.306645315	0.000199987	probable WRKY transcription factor 35	F:GO:0003700; P:GO:0006355; F:GO:0043565	F:transcription factor activity, sequence-specific DNA binding; P:regulation of transcription, DNA-templated; F:sequence-specific DNA binding
Cs6g11090	109.7507332	156.2903903	63.2110761	0.404446339	-1.305979794	0.000410907	hypothetical protein VITISV_033399
Cs3g10400	56.83518142	80.93451543	32.7358474	0.404473261	-1.305883762	0.000833009	Carbon catabolite repressor
Cs9g12840	541.6542213	771.3114404	311.9970021	0.404501976	-1.305781343	2.97657E-05	hypothetical protein VITISV_039533
Cs2g10690	7802.53282	11110.22136	4494.844275	0.404568381	-1.305544522	7.27143E-06	bromodomain associated	P:GO:0006906; C:GO:0016021; F:GO:0005484; C:GO:0031201; F:GO:0000149; P:GO:0006887	P:vesicle fusion; C:integral component of membrane; F:SNAP receptor activity; C:SNARE complex; F:SNARE binding; P:exocytosis
Cs1g21980	41.14653303	58.58744598	23.70562008	0.404619448	-1.305362429	0.002143176	hypothetical protein VITISV_013417
Cs5g30520	58.60714172	83.44447297	33.76981048	0.40469799	-1.305082411	0.000848326	pyruvate kinase	F:GO:0000287; F:GO:0004743; F:GO:0030955; P:GO:0006096; F:GO:0016301	F:magnesium ion binding; F:pyruvate kinase activity; F:potassium ion binding; P:glycolytic process; F:kinase activity
Cs7g28090	27.33283309	38.91606111	15.74960507	0.40470707	-1.305050042	0.009327376	ABC transporter G family member 1-like	F:GO:0016887; F:GO:0005524; C:GO:0016021; P:GO:0010345	F:ATPase activity; F:ATP binding; C:integral component of membrane; P:suberin biosynthetic process
Cs4g08510	401.6144095	571.7799891	231.44883	0.404786517	-1.30476686	5.11593E-05	malonyl- :isoflavone 7-O-glucoside-6 -O-malonyltransferase	F:GO:0016740	F:transferase activity
Cs8g18480	69.31020654	98.67271043	39.94770264	0.404850566	-1.304538601	0.000465205	pentatricopeptide repeat-containing mitochondrial-like	C:GO:0005739; P:GO:0046686	C:mitochondrion; P:response to cadmium ion
Cs2g29960	1865.137895	2654.979891	1075.295899	0.405010939	-1.30396722	2.06865E-05	outer envelope 80	P:GO:0009793; C:GO:0005739; C:GO:0016020; C:GO:0009941; P:GO:0009658	P:embryo development ending in seed dormancy; C:mitochondrion; C:membrane; C:chloroplast envelope; P:chloroplast organization
Cs3g17070	1390.932252	1979.134195	802.7303087	0.405596705	-1.301882162	0.009796343	WD40 and Beach domain-containing	P:GO:0007165; C:GO:0005739	P:signal transduction; C:mitochondrion
Cs3g01960	285.9737338	406.8535789	165.0938886	0.405782073	-1.301222965	0.00012271	DNA-directed RNA polymerase V subunit 1
Cs8g19780	763.1166966	1085.547756	440.6856371	0.405956932	-1.300601413	7.11127E-05	zinc finger CCCH domain-containing 49	F:GO:0000166; F:GO:0017070; F:GO:0036002; P:GO:0009739; F:GO:0046872; C:GO:0071006; C:GO:0071007; C:GO:0000974; P:GO:0000387; P:GO:0071537	F:nucleotide binding; F:U6 snRNA binding; F:pre-mRNA binding; P:response to gibberellin; F:metal ion binding; C:U2-type catalytic step 1 spliceosome; C:U2-type catalytic step 2 spliceosome; C:Prp19 complex; P:spliceosomal snRNP assembly; P:C3HC4-type RING finger domain-mediated complex assembly
Cs4g06380	322.601567	458.8512335	186.3519004	0.406127056	-1.299996954	9.24912E-05	BRCT domain DNA repair
Cs3g07960	101.0337282	143.700013	58.36744341	0.406175631	-1.29982441	0.001311796	hypothetical protein VITISV_021876
Cs9g04980	1464.772438	2083.18469	846.3601852	0.406281877	-1.299447085	3.99374E-05	inactive beta-amylase 9	P:GO:0000272; F:GO:0016161	P:polysaccharide catabolic process; F:beta-amylase activity
orange1.1t04039	38.08378852	54.16131556	22.00626148	0.406309582	-1.299348707	0.00510619	hypothetical protein VITISV_044257
Cs5g20500	111.4452068	158.4821356	64.40827807	0.406407182	-1.299002198	0.000627025	disease resistance RPP13 1 isoform X1	F:GO:0043531; P:GO:0006952	F:ADP binding; P:defense response
Cs6g16510	52.57567324	74.76537882	30.38596766	0.406417625	-1.298965128	0.002434528	receptor kinase FERONIA-like	F:GO:0000166; F:GO:0005524; C:GO:0016020; C:GO:0016021; F:GO:0004672; P:GO:0016310; P:GO:0006468; F:GO:0016301	F:nucleotide binding; F:ATP binding; C:membrane; C:integral component of membrane; F:protein kinase activity; P:phosphorylation; P:protein phosphorylation; F:kinase activity
Cs1g24350	162.6672315	231.3146483	94.01981465	0.406458542	-1.298819888	0.00317384	auxilin 1-like isoform X1
Cs6g18960	327.2884241	465.3902441	189.1866041	0.406511753	-1.29863103	0.000983728	eukaryotic translation initiation factor 2B family	F:GO:0003743; P:GO:0006413	F:translation initiation factor activity; P:translational initiation
Cs2g13940	144.4354347	205.3782615	83.49260784	0.406530892	-1.298563109	0.000301748	hydroxyproline-rich glyco family
Cs8g05430	1402.778305	1994.501918	811.0546914	0.40664523	-1.298157404	4.27095E-05	E3 ubiquitin ligase BIG BROTHER	F:GO:0061630; P:GO:0043161; F:GO:0008270; F:GO:0046872; F:GO:0016874; P:GO:0016567	F:ubiquitin protein ligase activity; P:proteasome-mediated ubiquitin-dependent protein catabolic process; F:zinc ion binding; F:metal ion binding; F:ligase activity; P:protein ubiquitination
Cs3g07630	46.72073106	66.42435288	27.01710924	0.406735001	-1.29783895	0.002494099	hypothetical protein
Cs6g08770	164.1848175	233.4058186	94.96381649	0.406861393	-1.297390705	0.000110387	dnaJ homolog subfamily C member 2-like	C:GO:0005634; F:GO:0003677	C:nucleus; F:DNA binding
Cs8g06155	38.47977635	54.69935957	22.26019314	0.406955279	-1.297057832	0.001742976	polyadenylate-binding RBP47-like
Cs9g10290	850.0531597	1208.330271	491.7760488	0.406988106	-1.29694146	3.04698E-05	serine threonine- kinase 38-like isoform X1	F:GO:0005524; F:GO:0004674; P:GO:0006468	F:ATP binding; F:protein serine/threonine kinase activity; P:protein phosphorylation
Cs2g05060	39.49299441	56.13529458	22.85069424	0.407064654	-1.296670141	0.002354536	pentatricopeptide repeat-containing mitochondrial
Cs2g13340	193.6078258	275.1719541	112.0436974	0.407177024	-1.296271938	7.08237E-05	probable receptor kinase At1g67000
Cs6g05140	30.83650469	43.82613082	17.84687856	0.407220036	-1.29611955	0.002529117	HEADING DATE 3A-like	P:GO:0048573; F:GO:0008429; P:GO:0009909	P:photoperiodism, flowering; F:phosphatidylethanolamine binding; P:regulation of flower development
Cs8g21020	855.5333287	1215.690102	495.3765549	0.407485883	-1.295178016	2.07547E-05	hypothetical protein VITISV_010096	F:GO:0003677; C:GO:0005634; P:GO:0006351; P:GO:0006355	F:DNA binding; C:nucleus; P:transcription, DNA-templated; P:regulation of transcription, DNA-templated
Cs4g06170	306.5306928	435.5704405	177.4909451	0.407490795	-1.295160625	2.87141E-05	hypothetical protein
Cs9g06920	332.319579	472.1467476	192.4924105	0.407696148	-1.294433767	2.98352E-05	SUPPRESSOR OF GENE SILENCING 3-like
Cs3g16050	104.6158343	148.6294891	60.60217951	0.407739944	-1.294278799	0.000396538	F-box kelch-repeat
Cs3g11470	1042.058899	1480.182716	603.9350823	0.408013873	-1.293309889	4.77498E-05	5 -3 exoribonuclease
Cs1g09363	114.4070957	162.4924636	66.32172791	0.40815264	-1.292819308	0.000225581	heat shock
orange1.1t00286	40.89801084	58.07949969	23.71652199	0.408345838	-1.292136571	0.005329662	SPX domain-containing membrane At4g22990	P:GO:0055085; C:GO:0016021	P:transmembrane transport; C:integral component of membrane
Cs6g10360	201.8059347	286.5670034	117.0448661	0.408438043	-1.291810846	0.000239888	hypothetical protein VITISV_019902
Cs3g01180	53.24172509	75.59186117	30.89158901	0.408662897	-1.291016828	0.002583318	disease resistance RPP13 1
Cs7g29170	21.58724262	30.64710828	12.52737696	0.40876212	-1.290666586	0.007657908	hypothetical protein VITISV_016055	C:GO:0016020; C:GO:0016021	C:membrane; C:integral component of membrane
orange1.1t00585	77.35535673	109.819624	44.89108946	0.408771109	-1.290634863	0.000550417	B3 domain-containing transcription factor NGA1-like isoform X1	F:GO:0003677; C:GO:0005634; P:GO:0006351; P:GO:0006355	F:DNA binding; C:nucleus; P:transcription, DNA-templated; P:regulation of transcription, DNA-templated
Cs2g15740	334.1020657	474.2916651	193.9124663	0.408846456	-1.290368961	3.49034E-05	PREDICTED: uncharacterized protein LOC100796919
Cs2g12250	822.5607096	1167.573616	477.5478028	0.409008731	-1.289796456	4.18381E-05	sphingoid long-chain bases kinase 1	P:GO:0016310; F:GO:0016301	P:phosphorylation; F:kinase activity
Cs5g25320	1967.746907	2793.044417	1142.449398	0.409033738	-1.289708251	1.69135E-05	ATP binding	F:GO:0005524; C:GO:0009507; F:GO:0004672; P:GO:0016310; P:GO:0006468; F:GO:0016301	F:ATP binding; C:chloroplast; F:protein kinase activity; P:phosphorylation; P:protein phosphorylation; F:kinase activity
Cs4g18950	738.136127	1047.70209	428.5701642	0.409057277	-1.289625228	6.79267E-05	TPR repeat	P:GO:0006336	P:DNA replication-independent nucleosome assembly
Cs5g06510	2472.976678	3510.051814	1435.901542	0.40908272	-1.289535498	2.66701E-05	leucine-rich repeat receptor-like serine threonine tyrosine- kinase SOBIR1	F:GO:0005524; P:GO:0031349; F:GO:0004714; C:GO:0016021; P:GO:0007169; P:GO:0010942; F:GO:0004674; P:GO:0006468; P:GO:0006952; P:GO:0060862; C:GO:0005886	F:ATP binding; P:positive regulation of defense response; F:transmembrane receptor protein tyrosine kinase activity; C:integral component of membrane; P:transmembrane receptor protein tyrosine kinase signaling pathway; P:positive regulation of cell death; F:protein serine/threonine kinase activity; P:protein phosphorylation; P:defense response; P:negative regulation of floral organ abscission; C:…
Cs3g19320	470.6255932	667.9257282	273.3254581	0.409215346	-1.289067845	0.000277924	DIS3-like exonuclease	P:GO:0090305; C:GO:0005737; F:GO:0004527; P:GO:0000291; F:GO:0005488	P:nucleic acid phosphodiester bond hydrolysis; C:cytoplasm; F:exonuclease activity; P:nuclear-transcribed mRNA catabolic process, exonucleolytic; F:binding
orange1.1t02679	939.9468633	1333.999826	545.8939003	0.409215871	-1.289065997	7.21295E-05	hypothetical protein VITISV_015279
Cs3g10910	837.6971869	1188.568957	486.8254172	0.409589544	-1.287749207	8.53861E-05	pentatricopeptide repeat-containing	C:GO:0005739	C:mitochondrion
Cs7g07270	733.2709645	1040.400818	426.1411113	0.409593211	-1.287736293	5.49189E-05	zinc finger (C3HC4-type RING finger) family	F:GO:0008270; F:GO:0046872; F:GO:0016874	F:zinc ion binding; F:metal ion binding; F:ligase activity
Cs2g06870	198.4015362	281.4999536	115.3031189	0.409602621	-1.287703147	7.58088E-05	dynein light chain cytoplasmic	C:GO:0030286; P:GO:0007017	C:dynein complex; P:microtubule-based process
Cs6g06570	2257.622735	3202.156009	1313.08946	0.410064174	-1.286078388	2.95082E-05	scarecrow 9
orange1.1t01813	204.0570604	289.4221802	118.6919406	0.41009967	-1.285953512	0.008933451	dynamin-2A-like isoform X1
Cs3g11640	47.56875287	67.4571366	27.68036913	0.410340114	-1.285107899	0.001687072	pentatricopeptide repeat-containing At1g08070
Cs2g29980	272.9150808	386.9711293	158.8590323	0.410519081	-1.284478815	0.000118669	transcription factor
Cs6g06760	206.8664912	293.3123322	120.4206502	0.410554338	-1.284354917	0.000508285	Elongation factor 1-alpha
Cs6g14490	876.1310183	1242.14509	510.1169466	0.410674204	-1.283933765	2.95636E-05	RNA recognition motif-containing	F:GO:0003676	F:nucleic acid binding
orange1.1t04361	143.0566413	202.8132647	83.30001791	0.410722731	-1.283763302	0.000567588	scab resistance	C:GO:0016020; C:GO:0016021	C:membrane; C:integral component of membrane
Cs2g25680	857.430448	1215.316141	499.5447552	0.411040995	-1.282645809	0.006348509	PREDICTED: uncharacterized protein LOC100810477
Cs7g25670	898.0464522	1272.638797	523.4541074	0.411313963	-1.281688046	3.44877E-05	auxin response factor 18	P:GO:0051301; C:GO:0005634; F:GO:0003677; P:GO:0048829; P:GO:0006351; P:GO:0006355; P:GO:0007389; P:GO:0009734	P:cell division; C:nucleus; F:DNA binding; P:root cap development; P:transcription, DNA-templated; P:regulation of transcription, DNA-templated; P:pattern specification process; P:auxin-activated signaling pathway
Cs6g08210	981.2125311	1390.407559	572.0175027	0.411402757	-1.281376634	1.84408E-05	hypothetical protein VITISV_014565
Cs5g06130	39.52344701	55.98741008	23.05948393	0.411869095	-1.279742218	0.005276744	pentatricopeptide repeat-containing At1g08070	F:GO:0008270	F:zinc ion binding
Cs1g25650	615.1161822	871.3352927	358.8970717	0.411893188	-1.279657828	0.000357494	Histidine kinase osmosensor	P:GO:0007165; C:GO:0016020; P:GO:0016310; F:GO:0016301	P:signal transduction; C:membrane; P:phosphorylation; F:kinase activity
Cs3g06850	449.0843031	636.0239357	262.1446706	0.412161643	-1.278717844	8.84663E-05	hypothetical protein VITISV_037605
Cs4g09640	559.8556701	792.7932887	326.9180515	0.412362284	-1.278015709	7.45155E-05	vacuolar sorting-associated VTA1 homolog	C:GO:0005634; P:GO:0016192; F:GO:0042803; P:GO:0009814; C:GO:0005737; C:GO:0005771; P:GO:1900426	C:nucleus; P:vesicle-mediated transport; F:protein homodimerization activity; P:defense response, incompatible interaction; C:cytoplasm; C:multivesicular body; P:positive regulation of defense response to bacterium
Cs3g13130	62.95553104	89.14533832	36.76572376	0.412424524	-1.277797971	0.001188502	hypothetical protein ARALYDRAFT_314862
Cs6g12940	568.890916	805.4380792	332.3437528	0.412624833	-1.277097446	7.1153E-05	S1 RNA-binding domain-containing	F:GO:0003676; C:GO:0005634; P:GO:0006396; P:GO:0006397	F:nucleic acid binding; C:nucleus; P:RNA processing; P:mRNA processing
Cs1g20120	1848.477381	2616.917991	1080.036771	0.412713266	-1.276788283	1.86153E-05	TRANSPARENT TESTA 12	P:GO:0006855; F:GO:0015297; C:GO:0016021; F:GO:0015238	P:drug transmembrane transport; F:antiporter activity; C:integral component of membrane; F:drug transmembrane transporter activity
Cs7g13880	632.4864227	895.3633791	369.6094663	0.412803868	-1.276471605	0.00060999	enhancer of ag-4 2
Cs5g09290	319.3558683	452.0569714	186.6547652	0.412900977	-1.276132263	2.3075E-05	SAUR-like auxin-responsive	C:GO:0005739; F:GO:0003674; P:GO:0009733	C:mitochondrion; F:molecular_function; P:response to auxin
Cs3g22490	96.14976037	136.0891545	56.21036625	0.413040749	-1.275643977	0.000228831	DNA polymerase I 3 -5 exo domain	F:GO:0008409; F:GO:0003887; P:GO:0006261; C:GO:0009536	F:5'-3' exonuclease activity; F:DNA-directed DNA polymerase activity; P:DNA-dependent DNA replication; C:plastid
Cs7g08840	3964.179197	5610.709627	2317.648766	0.413075871	-1.275521305	8.40595E-06	pentatricopeptide repeat-containing	P:GO:0008152; F:GO:0016798	P:metabolic process; F:hydrolase activity, acting on glycosyl bonds
Cs6g04970	442.7154996	626.579365	258.8516343	0.413118671	-1.275371832	8.97771E-05	Serine threonine kinase ATM
Cs7g25630	1193.366283	1688.878533	697.8540338	0.41320558	-1.275068358	6.08452E-05	endoplasmic reticulum metallopeptidase 1	C:GO:0016021	C:integral component of membrane
Cs6g15710	654.1799676	925.7536135	382.6063217	0.41329174	-1.274767565	1.59114E-05	peptidyl-prolyl cis-trans isomerase FKBP16-4	C:GO:0005789; C:GO:0005634; F:GO:0003755; F:GO:0005528; P:GO:0061077; C:GO:0009543; P:GO:0000413; C:GO:0009535	C:endoplasmic reticulum membrane; C:nucleus; F:peptidyl-prolyl cis-trans isomerase activity; F:FK506 binding; P:chaperone-mediated protein folding; C:chloroplast thylakoid lumen; P:protein peptidyl-prolyl isomerization; C:chloroplast thylakoid membrane
Cs8g13170	293.1786819	414.8053599	171.5520039	0.413572293	-1.273788558	8.94422E-05	PREDICTED: uncharacterized protein LOC100258751	F:GO:0008270	F:zinc ion binding
orange1.1t01343	908.0379725	1284.676107	531.3998383	0.413644992	-1.273534978	2.23078E-05	Plasma membrane calcium-transporting ATPase	C:GO:0005887; F:GO:0005524; F:GO:0005516; F:GO:0046872; C:GO:0043231; P:GO:0070588; F:GO:0005388	C:integral component of plasma membrane; F:ATP binding; F:calmodulin binding; F:metal ion binding; C:intracellular membrane-bounded organelle; P:calcium ion transmembrane transport; F:calcium-transporting ATPase activity
orange1.1t01378	501.7639683	709.8325033	293.6954333	0.413753149	-1.273157804	9.2089E-05	Receptor kinase	C:GO:0016020; C:GO:0016021; P:GO:0016310; F:GO:0016301	C:membrane; C:integral component of membrane; P:phosphorylation; F:kinase activity
Cs9g12240	844.2712094	1194.323044	494.2193747	0.413807116	-1.27296964	4.28565E-05	Receptor kinase	C:GO:0016020; C:GO:0016021	C:membrane; C:integral component of membrane
Cs1g13990	1195.406509	1691.036296	699.7767214	0.413815317	-1.272941048	2.23232E-05	E3 ubiquitin- ligase At1g63170
Cs4g12310	463.8176451	656.0835773	271.5517129	0.413898049	-1.272652645	0.000122124	plant F3H11-7	C:GO:0009507	C:chloroplast
Cs9g05370	2640.596305	3734.734357	1546.458253	0.414074498	-1.272037743	0.002085467	pyruvate,orthophosphate dikinase	F:GO:0016772	F:transferase activity, transferring phosphorus-containing groups
Cs3g15980	532.4493359	753.0083771	311.8902946	0.414192331	-1.271627255	0.000116751	PREDICTED: uncharacterized protein LOC100780367
Cs5g32675	287.7417711	406.9295835	168.5539587	0.414209154	-1.271568656	4.74903E-05	---NA---
Cs6g08190	1403.390179	1984.698332	822.0820256	0.414210065	-1.271565483	2.94292E-05	ribonuclease E G chloroplastic-like	F:GO:2001070; F:GO:0003824; F:GO:0030246	F:starch binding; F:catalytic activity; F:carbohydrate binding
Cs2g19640	583.8321107	825.5129744	342.151247	0.414471071	-1.270656684	0.000102028	Vacuolar sorting-associated	C:GO:0009705; F:GO:0008270; P:GO:0016192; C:GO:0043234; P:GO:0006886	C:plant-type vacuole membrane; F:zinc ion binding; P:vesicle-mediated transport; C:protein complex; P:intracellular protein transport
Cs8g01200	1624.529728	2295.997308	953.0621482	0.415097241	-1.268478751	7.01194E-05	glutamate receptor
Cs7g16110	248.7238537	351.4958165	145.9518908	0.415230805	-1.268014617	8.67264E-05	uncharacterized protein LOC100778299
Cs4g06420	37.94274789	53.60736867	22.27812711	0.415579568	-1.266803369	0.008626812	ROOT PRIMORDIUM DEFECTIVE 1-like
Cs7g23650	1368.283712	1932.857264	803.71016	0.415814543	-1.265987878	5.2132E-05	calcium-dependent kinase 1 isoform X1	C:GO:0005634; F:GO:0005524; F:GO:0005516; P:GO:0009738; C:GO:0005737; F:GO:0005509; P:GO:0046777; F:GO:0004683; P:GO:0018105; C:GO:0005886; P:GO:0035556; F:GO:0009931	C:nucleus; F:ATP binding; F:calmodulin binding; P:abscisic acid-activated signaling pathway; C:cytoplasm; F:calcium ion binding; P:protein autophosphorylation; F:calmodulin-dependent protein kinase activity; P:peptidyl-serine phosphorylation; C:plasma membrane; P:intracellular signal transduction; F:calcium-dependent protein serine/threonine kinase activity
orange1.1t04679	458.5796805	647.7597263	269.3996348	0.415894388	-1.265710878	3.99024E-05	glucose-6-phosphate 1-dehydrogenase
Cs6g13600	483.2323588	682.5788355	283.8858821	0.41590197	-1.265684577	0.00487961	uncharacterized protein	P:GO:0008150; C:GO:0005794	P:biological_process; C:Golgi apparatus
Cs5g12870	1135.127364	1603.296413	666.9583149	0.415991896	-1.265372671	2.43077E-05	DUF789 family
orange1.1t01757	1713.428088	2419.894752	1006.961425	0.41611786	-1.264935885	2.71053E-05	SQUAMOSA promoter binding
Cs1g25810	346.8186689	489.792547	203.8447907	0.416185979	-1.264699732	6.79274E-05	JHL20J20.12
orange1.1t06013	407.2094229	575.0387468	239.380099	0.416285164	-1.264355952	4.16512E-05	zinc finger (Ran-binding) family	F:GO:0008270	F:zinc ion binding
Cs2g29580	1029.468757	1453.52284	605.4146743	0.416515419	-1.263558192	3.12687E-05	heterogeneous nuclear ribonucleo H2-like isoformX1	F:GO:0000166; F:GO:0003676; C:GO:0030529; C:GO:0019013	F:nucleotide binding; F:nucleic acid binding; C:intracellular ribonucleoprotein complex; C:viral nucleocapsid
Cs6g04930	387.7149108	547.3178482	228.1119734	0.416781536	-1.262636729	8.60535E-05	Ribonuclease P subunit p29	P:GO:0090502; F:GO:0004526; F:GO:0003723; C:GO:0000172; P:GO:0008033; P:GO:0006364; C:GO:0030677; P:GO:0006379	P:RNA phosphodiester bond hydrolysis, endonucleolytic; F:ribonuclease P activity; F:RNA binding; C:ribonuclease MRP complex; P:tRNA processing; P:rRNA processing; C:ribonuclease P complex; P:mRNA cleavage
Cs5g26160	398.0667059	561.927022	234.2063899	0.416791471	-1.262602341	0.002925768	RNA-binding 40-like	F:GO:0000166; F:GO:0003676	F:nucleotide binding; F:nucleic acid binding
Cs3g12380	169.002767	238.5298642	99.47566984	0.417036542	-1.261754291	0.0001375	S-locus lectin kinase family
Cs7g10160	1098.510137	1550.365239	646.6550342	0.417098512	-1.26153993	7.35517E-05	F-box family
Cs8g18450	384.7304234	542.9755795	226.4852673	0.417118699	-1.261470107	0.000119541	hypothetical protein VITISV_007129	P:GO:0048235	P:pollen sperm cell differentiation
Cs7g03020	33.01156935	46.58950444	19.43363425	0.417124725	-1.261449263	0.007971659	leucine-rich repeat extensin 6-like
Cs7g13490	274.7098643	387.6754389	161.7442896	0.417215726	-1.261134558	9.63182E-05	F-box and leucine-rich repeat
Cs6g02460	1416.38983	1998.76332	834.0163405	0.417266183	-1.260960093	5.91506E-05	U5 small nuclear ribonucleo 200 kDa helicase
Cs9g02390	253.337945	357.4878133	149.1880767	0.417323532	-1.260761823	7.27592E-05	Seed maturation PM36
Cs6g01520	36.72130279	51.81580986	21.62679573	0.417378321	-1.260572427	0.002559806	pentatricopeptide repeat-containing	C:GO:0009507; F:GO:0015391	C:chloroplast; F:nucleobase:cation symporter activity
Cs2g11680	1509.57049	2130.087527	889.0534516	0.417378835	-1.260570649	8.06279E-05	phosphatidylinositol N-acetylglucosaminyltransferase subunit C	C:GO:0005789; P:GO:0006506; P:GO:0009860; C:GO:0000506; C:GO:0016021; F:GO:0017176; P:GO:0009846	C:endoplasmic reticulum membrane; P:GPI anchor biosynthetic process; P:pollen tube growth; C:glycosylphosphatidylinositol-N-acetylglucosaminyltransferase (GPI-GnT) complex; C:integral component of membrane; F:phosphatidylinositol N-acetylglucosaminyltransferase activity; P:pollen germination
Cs7g21660	408.5716731	576.4929051	240.650441	0.417438686	-1.260363786	0.000195939	PREDICTED: uncharacterized protein LOC100779157 isoform X1
Cs9g07430	717.3301568	1011.96642	422.6938938	0.417695573	-1.259476241	5.41408E-05	serine threonine kinase 1
Cs1g14150	113.9984635	160.8211899	67.17573719	0.417704515	-1.259445355	0.000785396	Receptor kinase
Cs3g01570	1596.472712	2252.187634	940.7577903	0.417708443	-1.25943179	6.14678E-05	auxin response factor 1-like	F:GO:0003677; C:GO:0005634; P:GO:0006351; P:GO:0006355; P:GO:0009725; P:GO:0009734	F:DNA binding; C:nucleus; P:transcription, DNA-templated; P:regulation of transcription, DNA-templated; P:response to hormone; P:auxin-activated signaling pathway
Cs2g17470	92.86857328	131.0081815	54.72896503	0.417752268	-1.259280432	0.000618573	hypothetical protein VITISV_014259
Cs5g04480	640.0076805	902.83609	377.1792711	0.417771593	-1.259213699	0.000158805	early flowering 5	P:GO:0045292; C:GO:0005681	P:mRNA cis splicing, via spliceosome; C:spliceosomal complex
Cs1g15950	189.8134246	267.7451717	111.8816776	0.417866275	-1.258886767	0.000293401	Pentatricopeptide repeat-containing	P:GO:0008380; P:GO:0009737; C:GO:0005739	P:RNA splicing; P:response to abscisic acid; C:mitochondrion
Cs3g01290	395.7757209	558.2690628	233.282379	0.417867287	-1.258883272	0.000134474	disease resistance RPP13 1
Cs4g20190	634.9376267	895.6126089	374.2626446	0.417884519	-1.25882378	0.001549792	nucleic acid binding
Cs4g08560	417.3992721	588.6027744	246.1957699	0.418271508	-1.257488369	5.89657E-05	cellulose synthase E1	F:GO:0016757; C:GO:0005783; P:GO:0071554; P:GO:0071840; P:GO:0044699; C:GO:0005886	F:transferase activity, transferring glycosyl groups; C:endoplasmic reticulum; P:cell wall organization or biogenesis; P:cellular component organization or biogenesis; P:single-organism process; C:plasma membrane
orange1.1t04786	2842.93069	4008.375572	1677.485807	0.418495168	-1.256717131	3.17662E-05	multicopper oxidase LPR1	F:GO:0016722; F:GO:0005507; P:GO:0055114	F:oxidoreductase activity, oxidizing metal ions; F:copper ion binding; P:oxidation-reduction process
Cs7g09600	56.89479812	80.17915481	33.61044143	0.419191765	-1.254317719	0.002073365	pentatricopeptide repeat-containing mitochondrial	C:GO:0005774	C:vacuolar membrane
Cs8g16300	570.0281068	803.198283	336.8579305	0.41939573	-1.253615921	0.000111159	PREDICTED: uncharacterized protein LOC100233041
orange1.1t03062	155.7483032	219.4487237	92.04788281	0.419450527	-1.253427436	0.000370323	hypothetical protein VITISV_029578
orange1.1t01072	40.65395851	57.27887506	24.02904197	0.41950967	-1.253224029	0.008562127	hypothetical protein VITISV_011051
Cs1g17990	3820.104252	5380.442814	2259.765689	0.419996228	-1.251551722	4.43637E-05	kinase ADK1
Cs9g16910	1822.745758	2567.04807	1078.443447	0.420110344	-1.251159788	9.91521E-05	transcriptional corepressor SEUSS-like
Cs4g19720	221.5000838	311.9230991	131.0770685	0.420222385	-1.25077508	0.000375361	EMBYO FLOWERING 1
Cs1g07830	27.9297944	39.33076625	16.52882255	0.42025173	-1.250674337	0.004199826	hypothetical protein BATDEDRAFT_22034
Cs5g21150	475.4353183	669.5079335	281.3627031	0.420252978	-1.250670051	0.00579261	disease resistance RPP13 1 isoform X1	F:GO:0043531; P:GO:0006952	F:ADP binding; P:defense response
Cs8g19990	38.81235513	54.65540764	22.96930261	0.420256725	-1.25065719	0.005066879	C2H2-like zinc finger	C:GO:0016020	C:membrane
Cs3g22900	29.32935408	41.29951699	17.35919118	0.420324315	-1.250425179	0.011546058	---NA---
Cs2g08460	301.1302119	423.9949339	178.2654899	0.4204425	-1.250019586	0.000123302	ame: Full=Germanicol synthase Short= 1	F:GO:0016866; F:GO:0016853	F:intramolecular transferase activity; F:isomerase activity
Cs3g02600	240.437177	338.5371123	142.3372418	0.420447971	-1.250000813	0.000226982	ATPSKR1	F:GO:0005524; C:GO:0016021; F:GO:0004674; P:GO:0006468	F:ATP binding; C:integral component of membrane; F:protein serine/threonine kinase activity; P:protein phosphorylation
Cs2g09780	1686.901475	2374.99284	998.8101103	0.420552893	-1.249640834	6.17566E-05	nuclear transcription factor Y subunit A-7-like isoformX1	C:GO:0016602; F:GO:0003677; F:GO:0003700; P:GO:0006355	C:CCAAT-binding factor complex; F:DNA binding; F:transcription factor activity, sequence-specific DNA binding; P:regulation of transcription, DNA-templated
orange1.1t02676	170.5875879	240.1665485	101.0086273	0.42057742	-1.249556698	0.000220914	amine oxidase family	F:GO:0016491; P:GO:0055114	F:oxidoreductase activity; P:oxidation-reduction process
orange1.1t02259	36.55031842	51.45377152	21.64686532	0.420705124	-1.249118706	0.006633071	PHR1-LIKE 1 isoform X2	F:GO:0003677; C:GO:0005634; P:GO:0006351; P:GO:0006355	F:DNA binding; C:nucleus; P:transcription, DNA-templated; P:regulation of transcription, DNA-templated
Cs2g29180	502.828539	707.8273341	297.8297438	0.420766096	-1.248909634	0.00646381	FAR1-RELATED SEQUENCE 3-like isoform X1	F:GO:0008270; P:GO:0006355	F:zinc ion binding; P:regulation of transcription, DNA-templated
orange1.1t02802	71.60075504	100.7906209	42.4108892	0.420782101	-1.248854758	0.000658975	plantacyanin Basic blue family	F:GO:0009055	F:electron carrier activity
Cs7g03080	466.7034487	656.8962944	276.510603	0.420934941	-1.248330825	0.000129854	transcription factor	F:GO:0003700; P:GO:0006355; F:GO:0043565	F:transcription factor activity, sequence-specific DNA binding; P:regulation of transcription, DNA-templated; F:sequence-specific DNA binding
Cs9g12900	553.7577424	779.4262	328.0892847	0.420936947	-1.248323951	5.21153E-05	probable LRR receptor-like serine threonine- kinase At3g47570-like
Cs7g32430	997.2385322	1403.360339	591.1167254	0.421215214	-1.247370549	5.41357E-05	XH XS domain-containing	P:GO:0090502; F:GO:0004526; F:GO:0005515; P:GO:0006306; C:GO:0005737; P:GO:0031047; P:GO:0046686; P:GO:0006342; C:GO:0005655	P:RNA phosphodiester bond hydrolysis, endonucleolytic; F:ribonuclease P activity; F:protein binding; P:DNA methylation; C:cytoplasm; P:gene silencing by RNA; P:response to cadmium ion; P:chromatin silencing; C:nucleolar ribonuclease P complex
Cs7g06380	87.17238892	122.6699056	51.67487225	0.421251423	-1.247246536	0.000748287	RNA polymerase IV second largest subunit
Cs5g24410	146.1199858	205.5850494	86.65492223	0.421504008	-1.246381747	0.000593745	Pentatricopeptide repeat-containing
Cs1g24970	1533.528263	2157.416832	909.6396936	0.421633724	-1.24593783	0.001522147	Zinc finger CCCH domain-containing
Cs6g02710	91.21220097	128.3047886	54.11961339	0.421805094	-1.245351577	0.00082614	wall-associated receptor kinase-like 2-like	F:GO:0016301	F:kinase activity
Cs6g17470	793.417834	1116.035859	470.7998092	0.421850074	-1.245197742	5.61236E-05	valine--tRNA mitochondrial-like isoform X1	C:GO:0009570; F:GO:0004832; F:GO:0005524; P:GO:0006438; P:GO:0009793; C:GO:0005739; F:GO:0002161; C:GO:0005829	C:chloroplast stroma; F:valine-tRNA ligase activity; F:ATP binding; P:valyl-tRNA aminoacylation; P:embryo development ending in seed dormancy; C:mitochondrion; F:aminoacyl-tRNA editing activity; C:cytosol
Cs7g19420	224.0487585	315.1393781	132.958139	0.421902651	-1.245017942	0.000320207	uncharacterized protein LOC100305868	C:GO:0016020; C:GO:0016021	C:membrane; C:integral component of membrane
orange1.1t05870	215.4147591	302.9496017	127.8799165	0.42211614	-1.244288102	0.00025878	---NA---
Cs5g09590	851.7542625	1197.845366	505.663159	0.422143937	-1.244193101	4.61719E-05	CPD photolyase	F:GO:0016829	F:lyase activity
Cs7g02740	281.6009039	396.0012617	167.2005462	0.422222256	-1.243925467	5.00114E-05	acyl carrier chloroplastic	F:GO:0016491; P:GO:0055114; F:GO:0031177; P:GO:0006633	F:oxidoreductase activity; P:oxidation-reduction process; F:phosphopantetheine binding; P:fatty acid biosynthetic process
orange1.1t01805	44.644628	62.77857836	26.51067765	0.422288595	-1.243698811	0.003349815	TIR-NBS-LRR type disease resistance	P:GO:0007165	P:signal transduction
Cs2g02710	1874.346533	2635.645779	1113.047287	0.42230534	-1.243641605	9.03709E-05	transcription factor jumonji (jmjC) domain-containing	C:GO:0005634; F:GO:0003700	C:nucleus; F:transcription factor activity, sequence-specific DNA binding
Cs6g13920	688.4672144	968.0927247	408.8417041	0.422316679	-1.24360287	2.03233E-05	uncharacterized protein LOC100790552	C:GO:0005811; P:GO:0019915	C:lipid particle; P:lipid storage
Cs8g11915	50.27031406	70.68340731	29.85722081	0.422407775	-1.243291705	0.003205897	---NA---
Cs6g13000	1848.805817	2599.516122	1098.095511	0.422423043	-1.243239559	6.80637E-05	Eukaryotic translation initiation factor 3 subunit C	F:GO:0003743; P:GO:0001731; C:GO:0016282; C:GO:0033290; F:GO:0031369; P:GO:0006446; C:GO:0005852	F:translation initiation factor activity; P:formation of translation preinitiation complex; C:eukaryotic 43S preinitiation complex; C:eukaryotic 48S preinitiation complex; F:translation initiation factor binding; P:regulation of translational initiation; C:eukaryotic translation initiation factor 3 complex
Cs8g18690	1040.253226	1462.562773	617.9436792	0.422507458	-1.242951288	4.81342E-05	telomere repeat-binding 5-like	F:GO:0003677	F:DNA binding
Cs6g11390	907.6839435	1276.163392	539.2044951	0.422519952	-1.242908626	0.000108392	FAR-RED ELONGATED HYPOCOTYL 3-like	F:GO:0008270; P:GO:0006355	F:zinc ion binding; P:regulation of transcription, DNA-templated
Cs3g02070	385.5474389	542.0448256	229.0500522	0.422566624	-1.242749272	0.000172669	hypothetical protein VITISV_018355	F:GO:0003924	F:GTPase activity
Cs3g05420	112.0481047	157.5250374	66.57117195	0.422606927	-1.242611681	0.00198829	PREDICTED: uncharacterized protein LOC104882767
Cs6g09150	2785.248157	3915.34782	1655.148494	0.42273345	-1.242179819	5.85294E-05	Ferritin-3	P:GO:0006879; C:GO:0005623; F:GO:0008199; F:GO:0016491; F:GO:0046872; P:GO:0006826; P:GO:0055114; F:GO:0004322	P:cellular iron ion homeostasis; C:cell; F:ferric iron binding; F:oxidoreductase activity; F:metal ion binding; P:iron ion transport; P:oxidation-reduction process; F:ferroxidase activity
Cs7g16930	595.0973223	836.3880739	353.8065707	0.423017235	-1.241211649	0.001743221	dual specificity kinase splA-like
Cs2g22390	2669.201831	3750.932185	1587.471477	0.423220522	-1.24051851	6.99999E-05	S-locus lectin kinase family	F:GO:0016301; P:GO:0009987	F:kinase activity; P:cellular process
orange1.1t03412	139.5879461	196.1416281	83.03426408	0.423338303	-1.240117066	0.008515163	wall-associated receptor kinase 2-like
Cs2g31250	11503.95846	16163.92685	6843.990072	0.423411349	-1.239868155	7.31939E-05	aminotransferase 2	F:GO:0008483	F:transaminase activity
Cs9g16680	3567.216025	5012.166966	2122.265085	0.423422663	-1.239829605	2.62242E-05	sorbitol dehydrogenase	F:GO:0008270; F:GO:0016491; P:GO:0055114	F:zinc ion binding; F:oxidoreductase activity; P:oxidation-reduction process
Cs3g23480	1767.881763	2483.719785	1052.04374	0.423575858	-1.239307729	4.23772E-05	ripening-related bZIP -like	F:GO:0003700; P:GO:0006355; F:GO:0043565	F:transcription factor activity, sequence-specific DNA binding; P:regulation of transcription, DNA-templated; F:sequence-specific DNA binding
Cs4g06010	174.8305861	245.6164961	104.0446761	0.423606223	-1.239204313	0.000501206	mechanosensitive ion channel 10-like	P:GO:0055085; C:GO:0016021	P:transmembrane transport; C:integral component of membrane
Cs8g19140	73.64937536	103.4644547	43.83429596	0.423665268	-1.239003233	0.006466826	phosphatase 2C	F:GO:0004722; F:GO:0046872; P:GO:0006470	F:protein serine/threonine phosphatase activity; F:metal ion binding; P:protein dephosphorylation
Cs7g31800	96402.4651	135418.1129	57386.81729	0.423775048	-1.238629451	5.59741E-05	chloroplast ribulose-1,5-bisphosphate carboxylase oxygenase activase small isoform
Cs7g09630	501.1355501	703.9501491	298.3209511	0.423781359	-1.238607965	3.40592E-05	cytochrome P450
orange1.1t03900	1313.971838	1845.672642	782.2710342	0.423840619	-1.23840624	3.5631E-05	transducin family	C:GO:0005634; P:GO:0006364	C:nucleus; P:rRNA processing
Cs9g13080	210.1786175	295.2096173	125.1476177	0.423927983	-1.238108894	8.4674E-05	diadenosine tetraphosphate hydrolase	F:GO:0003824	F:catalytic activity
Cs8g18700	1067.236735	1498.999117	635.4743529	0.42393244	-1.238093727	6.3551E-05	SCARECROW 1	P:GO:0006351; P:GO:0006355	P:transcription, DNA-templated; P:regulation of transcription, DNA-templated
Cs1g15640	971.686114	1364.675094	578.6971336	0.42405488	-1.237677108	0.000101229	homeobox-leucine zipper ATHB-15-like
Cs2g27340	725.6276071	1019.092225	432.1629891	0.424066614	-1.237637189	0.000115578	heterogeneous nuclear ribonucleo 1-like	F:GO:0000166; F:GO:0003676	F:nucleotide binding; F:nucleic acid binding
Cs4g01870	1380.824272	1939.25681	822.3917336	0.424075723	-1.2376062	3.23271E-05	hypothetical protein MTR_4g130700
Cs7g25440	217.8047634	305.8756654	129.7338614	0.424139205	-1.237390253	0.000181455	PREDICTED: uncharacterized protein ycf45	F:GO:0005524	F:ATP binding
Cs3g05390	1090.119276	1530.899809	649.3387428	0.424154957	-1.237336672	4.42269E-05	zinc finger CCCH domain-containing 13-like	P:GO:0000398	P:mRNA splicing, via spliceosome
Cs8g05470	129.1467328	181.3519938	76.94147175	0.424265927	-1.236959275	0.000358288	RNA processing factor 3
Cs3g02330	686.7584663	964.2970371	409.2198955	0.424371205	-1.236601327	7.74192E-05	pentatricopeptide repeat-containing	C:GO:0009507; P:GO:0009658	C:chloroplast; P:chloroplast organization
Cs1g12200	212.8687059	298.8733081	126.8641037	0.424474519	-1.236250142	0.00010427	NBS-LRR type disease resistance
Cs1g14320	1218.975686	1711.257331	726.6940415	0.424655035	-1.23563674	6.05623E-05	At1g52320 F19K6_7	C:GO:0005634; C:GO:0005886	C:nucleus; C:plasma membrane
Cs7g18850	60.29819934	84.64310957	35.95328911	0.42476333	-1.235268871	0.001361707	U6 snRNA phosphodiesterase isoform X2	C:GO:0005634; F:GO:0000175; P:GO:0034477	C:nucleus; F:3'-5'-exoribonuclease activity; P:U6 snRNA 3'-end processing
orange1.1t04099	996.3274271	1398.34964	594.3052138	0.425004732	-1.234449192	5.52986E-05	cyclase dehydrase family
Cs9g16190	2637.150237	3701.118235	1573.182239	0.425055926	-1.234275421	0.000223229	DEAD-box ATP-dependent RNA helicase	F:GO:0000166; F:GO:0003676; C:GO:0005634; F:GO:0005524; F:GO:0003723; F:GO:0004386; F:GO:0016787	F:nucleotide binding; F:nucleic acid binding; C:nucleus; F:ATP binding; F:RNA binding; F:helicase activity; F:hydrolase activity
Cs1g02295	418.4278655	587.1429582	249.7127728	0.425301486	-1.233442198	0.00011122	hypothetical protein VITISV_028295
Cs8g15300	538.0785754	755.0253735	321.1317774	0.425325808	-1.233359696	0.000106119	Ribosome biogenesis BMS1
Cs2g17010	1334.693822	1872.79886	796.5887848	0.425346684	-1.233288888	8.82283E-05	clathrin assembly At2g01600-like isoform 1	F:GO:0005488	F:binding
Cs7g01630	668.9418971	938.6177557	399.2660385	0.425376609	-1.23318739	0.001242822	PHD finger-containing	C:GO:0005634; F:GO:0008270; F:GO:0046872	C:nucleus; F:zinc ion binding; F:metal ion binding
Cs5g02590	50.5833847	70.96900667	30.19776273	0.425506346	-1.232747446	0.004817024	kinase family	F:GO:0004712; P:GO:0006468	F:protein serine/threonine/tyrosine kinase activity; P:protein phosphorylation
Cs3g26340	133.032378	186.6405433	79.42421275	0.425546408	-1.232611622	0.000526629	CLV1-like receptor kinase	F:GO:0005524; C:GO:0016021; F:GO:0004672; P:GO:0006468	F:ATP binding; C:integral component of membrane; F:protein kinase activity; P:protein phosphorylation
orange1.1t01245	4269.004106	5989.192535	2548.815677	0.425569167	-1.232534466	0.000273193	metal-nicotianamine transporter YSL3-like isoform X2	P:GO:0055085; C:GO:0016021	P:transmembrane transport; C:integral component of membrane
Cs2g10290	541.5565039	759.7499628	323.363045	0.425617718	-1.232369887	6.34192E-05	alpha N-terminal methyltransferase 1	C:GO:0005634; P:GO:0006480; F:GO:0008168	C:nucleus; P:N-terminal protein amino acid methylation; F:methyltransferase activity
Cs5g30870	1209.639414	1696.890638	722.3881894	0.425712873	-1.232047378	0.00014219	leucine-rich repeat-containing DDB_G0290503-like isoform X3	F:GO:0003779	F:actin binding
Cs2g09340	1355.832273	1901.795681	809.868864	0.425844307	-1.231602032	8.52222E-05	calcineurin B-like-interacting kinase	F:GO:0005524; P:GO:0007165; F:GO:0004674; P:GO:0006468	F:ATP binding; P:signal transduction; F:protein serine/threonine kinase activity; P:protein phosphorylation
Cs6g18110	37.57652346	52.70597424	22.44707268	0.425892377	-1.231439186	0.006880567	histone chaperone	C:GO:0005634; P:GO:0006333	C:nucleus; P:chromatin assembly or disassembly
Cs6g06850	524.5646172	735.7461014	313.3831331	0.425939237	-1.231280459	4.27246E-05	uncharacterized protein LOC100798036	F:GO:0031072; C:GO:0016021; F:GO:0051082; C:GO:0009535	F:heat shock protein binding; C:integral component of membrane; F:unfolded protein binding; C:chloroplast thylakoid membrane
Cs6g19210	12299.52005	17251.04054	7347.999568	0.425945296	-1.231259937	8.29813E-05	S-adenosylmethionine decarboxylase family	P:GO:0008295; C:GO:0005829; P:GO:0006597; F:GO:0004014; P:GO:0006557	P:spermidine biosynthetic process; C:cytosol; P:spermine biosynthetic process; F:adenosylmethionine decarboxylase activity; P:S-adenosylmethioninamine biosynthetic process
Cs9g02265	329.5160595	462.164205	196.867914	0.425969627	-1.23117753	0.000173631	unnamed protein product
Cs9g18740	111.3293013	156.1433682	66.5152344	0.425988213	-1.231114583	0.000821184	Receptor-like kinase	C:GO:0016020; C:GO:0016021; P:GO:0016310; F:GO:0016301	C:membrane; C:integral component of membrane; P:phosphorylation; F:kinase activity
Cs4g08050	304.4018335	426.9125513	181.8911158	0.426061767	-1.2308655	9.22479E-05	disease resistance RPM1	F:GO:0043531; P:GO:0006952	F:ADP binding; P:defense response
Cs1g03460	461.4471126	646.9444771	275.949748	0.42654317	-1.229236333	0.000207796	PREDICTED: uncharacterized protein LOC100264354	F:GO:0008270	F:zinc ion binding
Cs2g05140	627.3708201	879.5016739	375.2399663	0.426650656	-1.228872828	6.09671E-05	IQ-DOMAIN 1	C:GO:0005886	C:plasma membrane
Cs8g05370	855.8509639	1199.791548	511.9103802	0.4266661	-1.228820607	3.4845E-05	cyclin delta-	C:GO:0005739	C:mitochondrion
orange1.1t05896	283.8058909	397.8469622	169.7648197	0.42670885	-1.228676063	8.6059E-05	---NA---
Cs2g21460	2682.907261	3760.917439	1604.897083	0.426730208	-1.228603852	2.39697E-05	TRANSPARENT TESTA 12-like	P:GO:0006855; F:GO:0015297; C:GO:0016021; F:GO:0015238	P:drug transmembrane transport; F:antiporter activity; C:integral component of membrane; F:drug transmembrane transporter activity
Cs4g02630	661.9382704	927.8811245	395.9954163	0.426773868	-1.228456255	0.000150792	ankyrin repeat-rich	F:GO:0046872; P:GO:0016567	F:metal ion binding; P:protein ubiquitination
orange1.1t01913	57.5435353	80.65502683	34.43204378	0.426905118	-1.228012635	0.005212717	4-coumarate-- ligase-like 9 isoform X1
Cs7g14730	757.8911161	1062.248082	453.5341503	0.426956902	-1.227837646	9.21193E-05	histone-lysine N-methyltransferase SUVR4-like
Cs3g25810	739.9509785	1037.094152	442.8078053	0.426969726	-1.227794316	0.000107288	zinc finger CCCH domain-containing 6	F:GO:0003676; F:GO:0003677; P:GO:0008150; C:GO:0005634; F:GO:0046872	F:nucleic acid binding; F:DNA binding; P:biological_process; C:nucleus; F:metal ion binding
orange1.1t00831	522.1852682	731.7077412	312.6627953	0.427305573	-1.226659963	6.36768E-05	photosystem 2 family	P:GO:0010207; C:GO:0009543; P:GO:0010206	P:photosystem II assembly; C:chloroplast thylakoid lumen; P:photosystem II repair
Cs2g04850	1119.552791	1568.760784	670.3447974	0.427308487	-1.226650123	2.99531E-05	14-3-3 brain family	F:GO:0019904	F:protein domain specific binding
Cs8g07700	232.8636686	326.2634204	139.4639168	0.427458023	-1.226145341	0.001463573	Cc-nbs-lrr resistance
Cs6g01490	122.3022744	171.3393703	73.26517854	0.427602707	-1.225657109	0.00099249	SET and MYND domain-containing
Cs8g15620	934.2486667	1308.772528	559.7248055	0.427671573	-1.22542478	6.41398E-05	UPSTREAM OF FLC isoform X1
Cs1g21820	2483.567497	3479.105443	1488.029551	0.427704643	-1.225313227	2.79673E-05	acetamidase formamidase family	F:GO:0016811	F:hydrolase activity, acting on carbon-nitrogen (but not peptide) bonds, in linear amides
Cs3g13540	91.74752652	128.5209189	54.97413411	0.427744639	-1.225178321	0.000603793	root phototropism 3-like
orange1.1t04712	1213.331359	1699.52772	727.1349977	0.42784533	-1.224838753	3.93312E-05	timing of cab	P:GO:0000160; C:GO:0005622	P:phosphorelay signal transduction system; C:intracellular
Cs1g17610	519.4731769	727.6309506	311.3154031	0.42784794	-1.224829951	0.000141216	Transcription initiation factor TFIID subunit	P:GO:0050794; P:GO:0009987	P:regulation of cellular process; P:cellular process
Cs6g19000	1951.344877	2732.940847	1169.748908	0.428018378	-1.224255352	0.000103382	nuclear matrix constituent 1
Cs7g08570	872.5106503	1221.763268	523.2580325	0.428281031	-1.223370313	0.000116009	pre-mRNA-processing factor 17 isoform X1	C:GO:0071013; P:GO:0000398	C:catalytic step 2 spliceosome; P:mRNA splicing, via spliceosome
Cs2g22170	738.0528043	1033.457688	442.6479211	0.428317411	-1.223247771	0.000166393	hypothetical protein VITISV_006175
Cs1g01020	270.2944772	378.4057767	162.1831778	0.428595935	-1.222309927	4.23223E-05	hypothetical protein MTR_7g035190
Cs7g06220	213.575984	298.9949943	128.1569736	0.428625817	-1.222209347	0.000295913	cytochrome DM13 and DOMON domain-containing At5g54830
orange1.1t00603	169.098301	236.713545	101.4830571	0.428716731	-1.221903376	0.000458551	UNC93 1	P:GO:0055085; C:GO:0016021	P:transmembrane transport; C:integral component of membrane
orange1.1t04979	37.79831809	52.91010111	22.68653508	0.428775122	-1.221706892	0.004420575	COBW domain-containing 1-like
Cs1g23950	942.8476482	1319.699877	565.9954197	0.428881922	-1.221347589	6.23207E-05	F-box At5g07610	F:GO:0004842; P:GO:0031146; C:GO:0019005; P:GO:0016567	F:ubiquitin-protein transferase activity; P:SCF-dependent proteasomal ubiquitin-dependent protein catabolic process; C:SCF ubiquitin ligase complex; P:protein ubiquitination
Cs1g14400	133.6032202	186.994944	80.21149632	0.428950081	-1.221118332	0.000156926	galactosyltransferase family	F:GO:0016757	F:transferase activity, transferring glycosyl groups
Cs5g12990	187.1602312	261.9467162	112.3737463	0.428994675	-1.220968356	0.000242188	Receptor kinase
Cs1g04010	64.69353046	90.51714164	38.86991928	0.429420534	-1.219536916	0.00161986	hypothetical protein ARALYDRAFT_900610	F:GO:0008270; F:GO:0046872; P:GO:0035556; C:GO:0005622	F:zinc ion binding; F:metal ion binding; P:intracellular signal transduction; C:intracellular
orange1.1t03994	1865.200429	2609.709676	1120.691183	0.429431363	-1.219500534	9.74634E-05	nucleolar 12-like
Cs6g22260	112.3082547	157.113673	67.50283645	0.429643297	-1.218788708	0.000423489	phenolic glucoside malonyltransferase 1-like	F:GO:0016740	F:transferase activity
Cs5g03950	48.72899613	68.15938077	29.29861148	0.429854426	-1.218079934	0.00785446	phytochrome kinase substrate identical
Cs1g25300	1896.906992	2653.178925	1140.635059	0.429912603	-1.21788469	0.00267536	FAT domain-containing	C:GO:0009506; C:GO:0005829; P:GO:0016573; P:GO:0016310; F:GO:0016301; C:GO:0000123	C:plasmodesma; C:cytosol; P:histone acetylation; P:phosphorylation; F:kinase activity; C:histone acetyltransferase complex
Cs1g15770	562.9803837	787.3152199	338.6455475	0.430127018	-1.21716534	9.63851E-05	RNA polymerase II-associated factor 1 homolog isoform X1	P:GO:0016570; C:GO:0016593; P:GO:0006368	P:histone modification; C:Cdc73/Paf1 complex; P:transcription elongation from RNA polymerase II promoter
Cs7g09800	349.9987574	489.4524133	210.5451016	0.4301646	-1.217039291	0.000275845	RNA recognition motif-containing	F:GO:0000166; F:GO:0003676	F:nucleotide binding; F:nucleic acid binding
Cs5g23560	64.88542575	90.73014611	39.04070539	0.430294748	-1.216602862	0.001051491	RING U-box superfamily	F:GO:0005488; P:GO:0016567	F:binding; P:protein ubiquitination
Cs4g07620	356.3559788	498.2506953	214.4612623	0.430428426	-1.216154738	0.000208968	WPP domain-interacting	C:GO:0016020; C:GO:0016021	C:membrane; C:integral component of membrane
Cs6g20830	305.1947277	426.6820281	183.7074273	0.430548781	-1.21575139	0.000218392	2-aminoethanethiol dioxygenase	C:GO:0005634; P:GO:0009061; P:GO:0018171; P:GO:0070483; F:GO:0047800; C:GO:0005829	C:nucleus; P:anaerobic respiration; P:peptidyl-cysteine oxidation; P:detection of hypoxia; F:cysteamine dioxygenase activity; C:cytosol
Cs3g25980	392.8322631	549.1840473	236.4804789	0.430603329	-1.215568623	6.90152E-05	disulfide-isomerase LQY1	C:GO:0009570; F:GO:0031072; F:GO:0003756; C:GO:0016021; F:GO:0051082; P:GO:0010206; P:GO:0006457; C:GO:0009535	C:chloroplast stroma; F:heat shock protein binding; F:protein disulfide isomerase activity; C:integral component of membrane; F:unfolded protein binding; P:photosystem II repair; P:protein folding; C:chloroplast thylakoid membrane
Cs2g03500	4668.736264	6526.269293	2811.203236	0.430751952	-1.215070761	5.24806E-05	MRAY_ARATH ame: Full=Phospho-N-acetylmuramoyl-pentapeptide-transferase homolog ame: Full=Translocase I	F:GO:0003824; C:GO:0016020; P:GO:0044238; P:GO:0044710; P:GO:0071704	F:catalytic activity; C:membrane; P:primary metabolic process; P:single-organism metabolic process; P:organic substance metabolic process
Cs5g01240	295.8264918	413.5052169	178.1477668	0.430823505	-1.214831133	0.000256633	Subtilisin-like protease	F:GO:0016787	F:hydrolase activity
Cs4g17020	325.173899	454.4934548	195.8543432	0.430928853	-1.214478397	6.99249E-05	dnaJ homolog subfamily C GRV2-like isoform X1
Cs2g12640	78.97614905	110.3835257	47.56877238	0.430940868	-1.214438173	0.000773636	hypothetical protein ARALYDRAFT_475964	C:GO:0016020	C:membrane
Cs4g16360	130.6172131	182.5166685	78.71775776	0.431290788	-1.213267194	0.000729163	hypothetical protein	C:GO:0016020; C:GO:0016021	C:membrane; C:integral component of membrane
Cs8g05750	837.2755327	1169.925248	504.6258173	0.431331675	-1.213130429	0.000156654	hypothetical protein VITISV_015639
Cs7g03880	36.20294381	50.58477517	21.82111245	0.431377077	-1.21297858	0.007570119	PHYTOCHROME KINASE SUBSTRATE 2-like
Cs1g10710	830.4813664	1160.372275	500.590458	0.431405049	-1.212885034	0.000195864	mediator subunit 8	P:GO:0009909; P:GO:0006351; C:GO:0016592; P:GO:0006355; P:GO:0050832	P:regulation of flower development; P:transcription, DNA-templated; C:mediator complex; P:regulation of transcription, DNA-templated; P:defense response to fungus
Cs7g14990	313.333342	437.7938152	188.8728688	0.431419683	-1.212836097	0.003652897	importin-4-like isoform X1	C:GO:0031965; P:GO:0000060; P:GO:0006607; C:GO:0005829; F:GO:0008565; C:GO:0034399; F:GO:0008536; P:GO:0000059; F:GO:0008139; P:GO:0006610	C:nuclear membrane; P:protein import into nucleus, translocation; P:NLS-bearing protein import into nucleus; C:cytosol; F:protein transporter activity; C:nuclear periphery; F:Ran GTPase binding; P:protein import into nucleus, docking; F:nuclear localization sequence binding; P:ribosomal protein import into nucleus
Cs6g18920	42.50046279	59.37890609	25.62201949	0.431500362	-1.212566324	0.004551029	transcription factor AS1	F:GO:0003677; C:GO:0005634; P:GO:0006351; P:GO:0010338	F:DNA binding; C:nucleus; P:transcription, DNA-templated; P:leaf formation
Cs3g13850	30.27610728	42.29957882	18.25263575	0.431508688	-1.212538489	0.01160549	Pentatricopeptide repeat-containing	F:GO:0008270	F:zinc ion binding
Cs7g17400	172.5660998	241.0943392	104.0378604	0.431523447	-1.212489143	0.000195816	predicted protein
orange1.1t00303	832.5630286	1163.153578	501.9724789	0.431561651	-1.212361423	0.000587064	cyclin-like F-box
Cs1g01850	124.1614398	173.4607473	74.86213224	0.431579671	-1.212301185	0.000391608	peptidyl-prolyl cis-trans isomerase FKBP16- chloroplastic isoform X1	C:GO:0005789; C:GO:0009507; F:GO:0003755; F:GO:0005528; P:GO:0061077; C:GO:0009579	C:endoplasmic reticulum membrane; C:chloroplast; F:peptidyl-prolyl cis-trans isomerase activity; F:FK506 binding; P:chaperone-mediated protein folding; C:thylakoid
Cs5g08730	3269.429287	4567.558881	1971.299693	0.431587144	-1.212276203	0.000951487	Agenet domain containing expressed
Cs9g09800	252.1832119	352.3047232	152.0617006	0.431619818	-1.212166986	0.000178981	long-chain-alcohol oxidase FAO1	F:GO:0050660; C:GO:0016021; P:GO:0055114; F:GO:0046577	F:flavin adenine dinucleotide binding; C:integral component of membrane; P:oxidation-reduction process; F:long-chain-alcohol oxidase activity
Cs7g23420	296.3037991	413.8852036	178.7223945	0.431816342	-1.211510253	7.75919E-05	---NA---
Cs1g18250	37.6888321	52.63814115	22.73952306	0.431997076	-1.210906548	0.003990584	PREDICTED: uncharacterized protein F23B12.7-like isoform X1
Cs2g11290	100.2789688	140.0165921	60.54134552	0.432386938	-1.209605154	0.000528261	AF061282_24 patatin	F:GO:0016787	F:hydrolase activity
Cs4g14050	670.4271816	936.0443999	404.8099633	0.432468762	-1.209332165	8.59625E-05	transcriptional regulator ATRX homolog isoform X1
Cs9g01310	287.2119337	400.9786997	173.4451677	0.432554567	-1.209045954	0.000201268	DNA binding	F:GO:0003676	F:nucleic acid binding
Cs6g09910	2117.079523	2955.113583	1279.045463	0.432824468	-1.208146038	6.27528E-05	serine threonine- kinase HT1-like	F:GO:0005524; P:GO:0000165; P:GO:0000186; F:GO:0004709; C:GO:0005622	F:ATP binding; P:MAPK cascade; P:activation of MAPKK activity; F:MAP kinase kinase kinase activity; C:intracellular
Cs2g28460	56.8364364	79.33141546	34.34145734	0.432885978	-1.207941026	0.002822987	hypothetical protein VITISV_037659
Cs2g11270	492.4182016	687.2618101	297.5745931	0.432985783	-1.207608439	0.003606599	patatin 1	F:GO:0047372; C:GO:0005737; P:GO:0008152; C:GO:0016020; P:GO:0006629; P:GO:0016042; F:GO:0004620; F:GO:0016787	F:acylglycerol lipase activity; C:cytoplasm; P:metabolic process; C:membrane; P:lipid metabolic process; P:lipid catabolic process; F:phospholipase activity; F:hydrolase activity
orange1.1t03014	43.23002022	60.32761319	26.13242724	0.433175222	-1.206977373	0.007549522	splicing factor 3A subunit 2-like	F:GO:0003676; F:GO:0008270; C:GO:0071013; C:GO:0071004; C:GO:0005686; P:GO:0000245	F:nucleic acid binding; F:zinc ion binding; C:catalytic step 2 spliceosome; C:U2-type prespliceosome; C:U2 snRNP; P:spliceosomal complex assembly
Cs4g06260	370.5313316	517.051787	224.0108763	0.433246499	-1.206740005	9.54604E-05	MTD1 family
Cs2g02210	503.1015923	701.9380219	304.2651626	0.433464427	-1.206014493	8.05813E-05	unknown
orange1.1t03750	314.9394345	439.3966066	190.4822624	0.433508724	-1.205867067	0.000137531	tRNA-specific adenosine deaminase
Cs2g12920	373.8784339	521.6174477	226.1394201	0.433535	-1.205779626	0.000167745	mitochondrial substrate carrier family	C:GO:0016020; P:GO:0006810	C:membrane; P:transport
Cs6g09880	140.3937552	195.8677084	84.91980202	0.433556928	-1.205706656	0.00037338	MATE efflux family	P:GO:0006855; F:GO:0015297; C:GO:0016021; C:GO:0005886; F:GO:0015238	P:drug transmembrane transport; F:antiporter activity; C:integral component of membrane; C:plasma membrane; F:drug transmembrane transporter activity
Cs9g01510	770.0737213	1074.290386	465.8570562	0.43364165	-1.205424763	0.00060802	calmodulin-binding transcription activator 2-like isoform X1
Cs9g11720	337.1779476	470.2636036	204.0922916	0.433995508	-1.204247984	0.000414912	hypothetical protein MTR_8g081570
Cs9g14920	444.2644608	619.4750517	269.05387	0.434325594	-1.203151123	0.000225322	F-box At5g07670
Cs1g23790	338.1055309	471.4319797	204.7790821	0.434376731	-1.202981274	0.000430229	GRAS family transcription factor	P:GO:0006351; P:GO:0006355	P:transcription, DNA-templated; P:regulation of transcription, DNA-templated
Cs2g01410	2777.982523	3873.295314	1682.669731	0.434428463	-1.202809465	0.000119808	enhancer of mRNA-decapping 4-like isoform X1
Cs7g23840	355.9661224	496.3075843	215.6246606	0.434457718	-1.202712315	7.90281E-05	sucrose-phosphatase 1	P:GO:0044237	P:cellular metabolic process
Cs9g12040	260.2672543	362.8250982	157.7094104	0.43467062	-1.202005509	0.000509136	Receptor kinase	C:GO:0016020; C:GO:0016021	C:membrane; C:integral component of membrane
orange1.1t00466	1326.952507	1849.806657	804.098357	0.43469319	-1.2019306	0.000227492	hypothetical protein VITISV_044118
Cs2g21570	1034.764889	1442.398161	627.1316163	0.434783982	-1.201629304	0.000204173	Glutamate receptor	P:GO:0006811; C:GO:0016021; P:GO:0035235; F:GO:0004970	P:ion transport; C:integral component of membrane; P:ionotropic glutamate receptor signaling pathway; F:ionotropic glutamate receptor activity
Cs9g14090	499.5326399	696.3056742	302.7596056	0.434808471	-1.201548047	0.000142611	kinase family	F:GO:0005524; F:GO:0004674; P:GO:0006468	F:ATP binding; F:protein serine/threonine kinase activity; P:protein phosphorylation
Cs4g08150	2325.424773	3241.305495	1409.544051	0.434869238	-1.201346436	3.43065E-05	Fructose-bisphosphate aldolase	P:GO:0006096; F:GO:0004332	P:glycolytic process; F:fructose-bisphosphate aldolase activity
orange1.1t04320	258.852538	360.7970882	156.9079877	0.434892611	-1.201268898	0.009277221	cell division cycle family	P:GO:0051301	P:cell division
Cs3g06580	85.62070571	119.324536	51.91687539	0.43508969	-1.200615264	0.002371002	LRR receptor-like kinase family	F:GO:0016301	F:kinase activity
Cs9g12440	1846.165382	2572.574522	1119.756243	0.435266785	-1.20002816	0.000221961	translation factor GUF1 chloroplastic	F:GO:0005525; F:GO:0003924	F:GTP binding; F:GTPase activity
Cs3g04050	1786.54476	2489.407269	1083.68225	0.43531738	-1.199860475	9.40729E-05	AT5g24690 MXC17_8	C:GO:0009706; C:GO:0005739	C:chloroplast inner membrane; C:mitochondrion
orange1.1t04672	468.6997425	653.0570444	284.3424406	0.435402149	-1.199579567	4.52836E-05	hypothetical protein VITISV_034887
orange1.1t03917	3890.817837	5421.126056	2360.509617	0.435427915	-1.199494193	7.873E-05	NN mitogen-activated kinase	F:GO:0005524; F:GO:0004672; P:GO:0006468	F:ATP binding; F:protein kinase activity; P:protein phosphorylation
Cs2g13280	412.9262837	575.2803774	250.5721899	0.435565334	-1.199038957	0.000227665	probable receptor kinase At1g67000
Cs9g15030	998.8558209	1391.42373	606.2879116	0.435732048	-1.198486868	0.00022162	branchpoint-bridging -like isoform 1	F:GO:0000166; F:GO:0008270; F:GO:0045131; P:GO:0000398	F:nucleotide binding; F:zinc ion binding; F:pre-mRNA branch point binding; P:mRNA splicing, via spliceosome
Cs5g27290	96.48867792	134.3910348	58.58632106	0.435939206	-1.197801136	0.001897456	cation calcium exchanger 1-like	C:GO:0016020	C:membrane
Cs7g20410	567.9525336	790.9597745	344.9452927	0.436109779	-1.197236753	0.000271102	hypothetical protein VITISV_041487
Cs2g16620	973.5998876	1355.811852	591.3879234	0.436187309	-1.196980299	0.000196174	PIN1-like auxin transport
Cs2g15750	848.9607831	1182.212257	515.7093091	0.436223957	-1.196859091	0.000142724	transcription factor GTE4-like isoform X2
orange1.1t04637	721.919883	1005.284773	438.5549927	0.436249513	-1.196774574	9.07564E-05	uncharacterized LOC100500200	F:GO:0016491; F:GO:0046872	F:oxidoreductase activity; F:metal ion binding
Cs7g29880	225.5157925	313.9874434	137.0441417	0.436463765	-1.196066208	0.000363896	hypothetical protein VITISV_002367	F:GO:0005506; F:GO:0046872; F:GO:0016705; F:GO:0016491; P:GO:0055114; F:GO:0004497; F:GO:0020037	F:iron ion binding; F:metal ion binding; F:oxidoreductase activity, acting on paired donors, with incorporation or reduction of molecular oxygen; F:oxidoreductase activity; P:oxidation-reduction process; F:monooxygenase activity; F:heme binding
Cs7g26240	1152.657531	1604.485803	700.8292597	0.436793681	-1.19497611	0.000202227	membrane alanyl aminopeptidase	F:GO:0008270; P:GO:0006508; F:GO:0004177; F:GO:0008237	F:zinc ion binding; P:proteolysis; F:aminopeptidase activity; F:metallopeptidase activity
Cs6g03185	161.9382785	225.4085588	98.46799819	0.436842322	-1.194815462	0.000355765	hypothetical protein VITISV_038839
Cs2g06070	39.95394239	55.61349409	24.29439068	0.436843451	-1.194811733	0.004778241	RNA polymerase II second largest subunit
orange1.1t03349	6076.81138	8458.100431	3695.52233	0.436921075	-1.1945554	0.000146725	ABC transporter	C:GO:0009941; C:GO:0016021; P:GO:0034599; P:GO:0046467; P:GO:0006810; C:GO:0005886; F:GO:0005215	C:chloroplast envelope; C:integral component of membrane; P:cellular response to oxidative stress; P:membrane lipid biosynthetic process; P:transport; C:plasma membrane; F:transporter activity
Cs8g03540	148.2861779	206.388691	90.18366486	0.436960303	-1.194425877	0.000321149	PREDICTED: uncharacterized protein LOC100781730 isoform X1
Cs5g16150	370.6032384	515.7902266	225.4162502	0.437030868	-1.194192914	0.000323248	hypothetical protein VITISV_009913
Cs6g12950	409.5384876	569.9785291	249.098446	0.43703128	-1.194191553	0.000134168	Cleavage and polyadenylation specificity factor (CPSF) A subunit	F:GO:0003676; C:GO:0005634	F:nucleic acid binding; C:nucleus
Cs5g11260	6211.11273	8643.56555	3778.659909	0.437164488	-1.193751883	3.22082E-05	Eukaryotic translation initiation factor 5A	F:GO:0003723; P:GO:0006412	F:RNA binding; P:translation
Cs3g09150	59.09726239	82.24123566	35.95328911	0.43716864	-1.193738182	0.001923115	Spindle pole
Cs5g06750	408.6640811	568.6768593	248.6513029	0.437245333	-1.193485108	0.000214681	kelch repeat-containing	C:GO:0005737	C:cytoplasm
Cs3g22560	4931.483538	6862.248889	3000.718187	0.437279125	-1.193373618	0.000112114	citrus sucrose transporter 1	C:GO:0005887; P:GO:0015770; F:GO:0008515	C:integral component of plasma membrane; P:sucrose transport; F:sucrose transmembrane transporter activity
Cs5g02430	12774.31616	17772.2016	7776.430706	0.437561473	-1.192442381	0.00222975	---NA---
Cs1g19780	846.7031328	1177.913884	515.492382	0.437631638	-1.192211056	0.000108849	AT4g39970 T5J17_140	P:GO:0008152; F:GO:0016787	P:metabolic process; F:hydrolase activity
Cs2g13830	389.7975315	542.2251434	237.3699197	0.437770034	-1.19175489	0.002481489	Regulation of nuclear pre-mRNA domain-containing 1B
Cs1g21950	4447.098179	6185.768839	2708.427519	0.437848162	-1.191497438	7.21593E-05	DUF1230 family	C:GO:0016021	C:integral component of membrane
Cs5g15325	2345.753938	3262.488856	1429.01902	0.438014989	-1.190947856	3.95171E-05	At1g17220 F20D23_8	F:GO:0005525; F:GO:0003743; F:GO:0003924; P:GO:0006413; C:GO:0005622	F:GTP binding; F:translation initiation factor activity; F:GTPase activity; P:translational initiation; C:intracellular
Cs3g24170	29.90765601	41.57887975	18.23643228	0.438598452	-1.189027376	0.007970255	cytochrome P450 82C4-like	F:GO:0005506; F:GO:0016705; C:GO:0016021; P:GO:0055114; F:GO:0004497; F:GO:0020037	F:iron ion binding; F:oxidoreductase activity, acting on paired donors, with incorporation or reduction of molecular oxygen; C:integral component of membrane; P:oxidation-reduction process; F:monooxygenase activity; F:heme binding
Cs4g16850	1299.0038	1805.885071	792.1225301	0.438633966	-1.188910563	8.39989E-05	high chlorophyll fluorescence 101	C:GO:0009570; F:GO:0043167; F:GO:0051536; P:GO:0016226	C:chloroplast stroma; F:ion binding; F:iron-sulfur cluster binding; P:iron-sulfur cluster assembly
Cs5g30600	950.9537175	1321.922532	579.9849035	0.438743489	-1.18855038	0.000124688	peptidyl-prolyl cis-trans isomerase G-like	F:GO:0003755; P:GO:0000413; P:GO:0006457; F:GO:0016853	F:peptidyl-prolyl cis-trans isomerase activity; P:protein peptidyl-prolyl isomerization; P:protein folding; F:isomerase activity
Cs1g24360	30.80169355	42.81537756	18.78800954	0.438814524	-1.188316816	0.008294553	Pentatricopeptide repeat-containing
orange1.1t02461	583.7256865	811.3969734	356.0543996	0.438816524	-1.188310242	4.02207E-05	RNA polymerase beta (chloroplast)	F:GO:0003677; C:GO:0009507; F:GO:0003899; P:GO:0006351	F:DNA binding; C:chloroplast; F:DNA-directed 5'-3' RNA polymerase activity; P:transcription, DNA-templated
Cs8g16310	259.3412128	360.4283636	158.254062	0.439072165	-1.187470017	0.000451541	putative protein kinase
Cs9g02010	1140.229027	1584.612674	695.8453801	0.439126477	-1.187291572	5.77443E-05	---NA---
orange1.1t00492	410.2350764	570.0860541	250.3840988	0.439204041	-1.187036766	0.000110735	predicted protein
Cs1g22980	1209.187231	1680.252143	738.1223188	0.439292592	-1.186745924	0.000177559	WD repeat-containing 55 homolog isoform X1	P:GO:0042273	P:ribosomal large subunit biogenesis
Cs1g04120	612.6098772	851.1864768	374.0332776	0.439425775	-1.186308598	0.006046276	hypothetical protein VITISV_042892
Cs5g17520	1799.335416	2500.012066	1098.658766	0.439461385	-1.186191691	4.95078E-05	receptor kinase HSL1-like	F:GO:0005524; C:GO:0016021; F:GO:0004674; P:GO:0006468	F:ATP binding; C:integral component of membrane; F:protein serine/threonine kinase activity; P:protein phosphorylation
Cs9g05620	298.3311991	414.4814866	182.1809117	0.439539322	-1.185935857	0.000150958	---NA---
Cs8g08200	365.9448162	508.4130171	223.4766152	0.439557226	-1.185877094	0.000236758	chromatin remodeling	C:GO:0090577; P:GO:0035563; P:GO:1900370; C:GO:0000419; P:GO:0070829; P:GO:1900111; P:GO:0080188; F:GO:0004386; C:GO:0005730; P:GO:0060964; F:GO:0003677; F:GO:0005524; F:GO:0005515; P:GO:0071360; C:GO:0031618; P:GO:0010424; P:GO:0030422; P:GO:0050832	C:RNA polymerase IV transcription factor complex; P:positive regulation of chromatin binding; P:positive regulation of RNA interference; C:DNA-directed RNA polymerase V complex; P:heterochromatin maintenance; P:positive regulation of histone H3-K9 dimethylation; P:RNA-directed DNA methylation; F:helicase activity; C:nucleolus; P:regulation of gene silencing by miRNA; F:DNA binding; F:ATP binding;…
Cs5g31340	1565.692753	2175.127119	956.2583874	0.439633334	-1.185627316	0.000314007	mitochondrial Rho GTPase 1	F:GO:0000166; C:GO:0016021; F:GO:0043167; C:GO:0005741; P:GO:0009987; P:GO:0050896; F:GO:0016787	F:nucleotide binding; C:integral component of membrane; F:ion binding; C:mitochondrial outer membrane; P:cellular process; P:response to stimulus; F:hydrolase activity
Cs7g23530	34.50229555	47.92804725	21.07654385	0.439753861	-1.185231849	0.005148909	Glutaredoxin domain-containing cysteine-rich	C:GO:0005623; F:GO:0015035; F:GO:0009055; P:GO:0045454; P:GO:0055114	C:cell; F:protein disulfide oxidoreductase activity; F:electron carrier activity; P:cell redox homeostasis; P:oxidation-reduction process
orange1.1t03712	178.3698096	247.7685663	108.9710529	0.439809838	-1.18504822	0.001084558	hypothetical protein VITISV_021876
Cs5g22690	62.9477179	87.43830578	38.45713002	0.439820164	-1.185014346	0.003124525	serine threonine- kinase ACR4	F:GO:0005524; C:GO:0016021; F:GO:0004674; P:GO:0006468	F:ATP binding; C:integral component of membrane; F:protein serine/threonine kinase activity; P:protein phosphorylation
Cs7g22470	140.314828	194.8773497	85.75230627	0.440032186	-1.184319041	0.000665288	NAC domain-containing 4	F:GO:0003677; C:GO:0005634; F:GO:0003700; P:GO:0007275; P:GO:0006351; P:GO:0006355	F:DNA binding; C:nucleus; F:transcription factor activity, sequence-specific DNA binding; P:multicellular organism development; P:transcription, DNA-templated; P:regulation of transcription, DNA-templated
Cs3g19270	1743.573194	2421.457658	1065.688729	0.440102153	-1.184089665	0.003332984	UPF0695 membrane -like isoform X1	C:GO:0016021	C:integral component of membrane
orange1.1t02382	663.6172814	921.5721707	405.662392	0.440185159	-1.183817591	0.000275016	salt-inducible homolog
Cs6g17760	827.0247301	1148.431447	505.6180133	0.440268346	-1.183544973	9.25532E-05	hypothetical protein VITISV_028979
Cs3g11390	86.45232792	120.0453241	52.85933176	0.440328119	-1.183349118	0.00207338	hypothetical protein VITISV_006612	F:GO:0003676; F:GO:0003677; C:GO:0005634; F:GO:0003700; F:GO:0000977; F:GO:0046983; P:GO:0006357	F:nucleic acid binding; F:DNA binding; C:nucleus; F:transcription factor activity, sequence-specific DNA binding; F:RNA polymerase II regulatory region sequence-specific DNA binding; F:protein dimerization activity; P:regulation of transcription from RNA polymerase II promoter
Cs2g01210	89.56464443	124.3596695	54.76961938	0.440413034	-1.183070928	0.002643928	serine threonine- kinase OXI1-like
Cs1g17020	408.4554302	567.0255674	249.8852931	0.440694931	-1.182147793	0.000316381	hypothetical protein VITISV_025760
Cs4g09140	831.5931461	1154.361924	508.824368	0.440784088	-1.18185595	0.000118093	ABC transporter C family member 3-like
Cs7g31940	64.10666771	88.98656443	39.22677099	0.440816782	-1.181748946	0.000948821	Wall-associated receptor kinase	F:GO:0005524; C:GO:0016021; P:GO:0007166; F:GO:0004674; P:GO:0006468; C:GO:0005886; F:GO:0030247	F:ATP binding; C:integral component of membrane; P:cell surface receptor signaling pathway; F:protein serine/threonine kinase activity; P:protein phosphorylation; C:plasma membrane; F:polysaccharide binding
Cs4g12780	642.9638777	892.42752	393.5002354	0.44093243	-1.181370504	0.000290815	hypothetical protein VITISV_007255	P:GO:0008150; C:GO:0005634	P:biological_process; C:nucleus
Cs2g17270	671.8605789	932.4698329	411.2513248	0.441034455	-1.181036726	0.000104567	calcium ion-binding	C:GO:0016021	C:integral component of membrane
Cs8g20560	477.4184211	662.5437195	292.2931227	0.441168053	-1.180599773	0.000213768	pentatricopeptide repeat-containing chloroplastic-like
Cs6g02760	444.752221	617.1772714	272.3271705	0.441246273	-1.180344004	0.000229098	hypothetical protein VITISV_020863
orange1.1t03754	139.0176316	192.9106477	85.12461553	0.441264474	-1.180284493	0.000801187	BED zinc finger and hAT dimerization domain-containing	C:GO:0005634; F:GO:0003700; F:GO:0000977; F:GO:0046983; P:GO:0006357	C:nucleus; F:transcription factor activity, sequence-specific DNA binding; F:RNA polymerase II regulatory region sequence-specific DNA binding; F:protein dimerization activity; P:regulation of transcription from RNA polymerase II promoter
Cs8g02180	62.2419859	86.36473291	38.11923889	0.441375057	-1.179922993	0.003214924	mechanosensitive channel of small conductance-like 6	C:GO:0009506; C:GO:0005774; C:GO:0005886	C:plasmodesma; C:vacuolar membrane; C:plasma membrane
Cs4g03560	1305.514289	1811.432986	799.5955926	0.44141605	-1.179789009	0.000245356	VIN3 2-like
Cs1g14210	681.7063088	945.4743109	417.9383068	0.442040891	-1.177748263	0.000275844	Receptor kinase	F:GO:0016301	F:kinase activity
Cs3g23270	368.6100981	511.2248343	225.9953618	0.442066478	-1.177664757	9.55119E-05	dehydration responsive element binding family	C:GO:0005634; F:GO:0003677; F:GO:0003700; P:GO:0006351; P:GO:0006355	C:nucleus; F:DNA binding; F:transcription factor activity, sequence-specific DNA binding; P:transcription, DNA-templated; P:regulation of transcription, DNA-templated
Cs2g07320	1438.432503	1994.804302	882.0607032	0.442179066	-1.177297369	7.70497E-05	mediator-associated 1-like
Cs6g07820	1157.9184	1605.685857	710.1509421	0.442272652	-1.176992059	0.000180382	MYB transcription factor MYB51	C:GO:0005634; F:GO:0003677; P:GO:0006351; P:GO:0006355	C:nucleus; F:DNA binding; P:transcription, DNA-templated; P:regulation of transcription, DNA-templated
Cs7g05940	3445.490344	4777.777017	2113.203671	0.442298513	-1.176907702	0.000143285	KNAT3 homeodomain	F:GO:0003677; C:GO:0005634; P:GO:0006355	F:DNA binding; C:nucleus; P:regulation of transcription, DNA-templated
Cs1g23500	172.6001793	239.2943004	105.9060582	0.442576601	-1.176000915	0.000659537	hypothetical protein VITISV_023019
Cs4g03830	1172.867253	1625.85297	719.8815366	0.44277161	-1.175365375	0.000142608	pumilio homolog 5-like	F:GO:0003723; F:GO:0003729	F:RNA binding; F:mRNA binding
Cs6g01870	5523.268994	7656.349759	3390.188228	0.442794326	-1.175291361	0.000102483	copia LTR rider	F:GO:0003676; F:GO:0008270; P:GO:0015074	F:nucleic acid binding; F:zinc ion binding; P:DNA integration
Cs1g20890	122.8024856	170.2219345	75.38303678	0.442851487	-1.175105132	0.001275969	zinc finger	F:GO:0046872	F:metal ion binding
Cs9g10700	60.82746533	84.31104312	37.34388754	0.442929967	-1.174849487	0.005158723	RING-H2 finger ATL16-like	F:GO:0046872; C:GO:0016020	F:metal ion binding; C:membrane
Cs8g08280	1059.76437	1468.874294	650.6544468	0.442961286	-1.174747478	0.000160548	BAH and coiled-coil domain-containing 1-like isoform X1	F:GO:0008270; P:GO:0031507; F:GO:0000976; F:GO:0003682; P:GO:0006342; C:GO:0000785; C:GO:0005677	F:zinc ion binding; P:heterochromatin assembly; F:transcription regulatory region sequence-specific DNA binding; F:chromatin binding; P:chromatin silencing; C:chromatin; C:chromatin silencing complex
orange1.1t04058	1340.055337	1857.255821	822.8548526	0.443048741	-1.174462674	8.15081E-05	ethylene-responsive transcription factor RAP2-10
Cs1g02730	126.6493491	175.5050577	77.79364048	0.443255832	-1.17378848	0.001211481	embryo defective 2411	P:GO:0044707; P:GO:0048856; P:GO:0009987	P:single-multicellular organism process; P:anatomical structure development; P:cellular process
Cs1g08070	138.8476412	192.4074279	85.28785442	0.443266954	-1.173752284	0.001132161	hypothetical protein ARALYDRAFT_318288	F:GO:0005524	F:ATP binding
Cs1g03030	1725.400708	2390.477112	1060.324305	0.443561789	-1.172793006	0.00036248	RNA recognition motif-containing	F:GO:0000166; F:GO:0003723	F:nucleotide binding; F:RNA binding
Cs7g31600	1403.022102	1943.704614	862.33959	0.443657737	-1.172480967	0.000137111	coronitine insensitive 1
Cs6g10355	43.40902715	60.13710569	26.68094861	0.443668652	-1.172445474	0.007274532	---NA---
Cs5g29190	622.0906436	861.7274364	382.4538508	0.443822298	-1.171945944	0.000239978	Two-component response regulator ARR	F:GO:0003677; C:GO:0005634; P:GO:0006351; P:GO:0006355	F:DNA binding; C:nucleus; P:transcription, DNA-templated; P:regulation of transcription, DNA-templated
Cs5g27530	515.4809691	713.9530894	317.0088488	0.444019157	-1.171306173	0.000284066	GTP cyclohydrolase 1	C:GO:0005737; F:GO:0003934; P:GO:0046654	C:cytoplasm; F:GTP cyclohydrolase I activity; P:tetrahydrofolate biosynthetic process
Cs5g25430	679.8348034	941.5530729	418.1165338	0.444071127	-1.171137324	0.000336064	Translational activator GCN1	C:GO:0005634; C:GO:0009507; P:GO:0009682; C:GO:0016020; C:GO:0005829	C:nucleus; C:chloroplast; P:induced systemic resistance; C:membrane; C:cytosol
Cs9g17150	92.69228287	128.3702323	57.01433341	0.444139832	-1.170914132	0.007026477	DNA mismatch repair	F:GO:0000166; F:GO:0003677; P:GO:0006281	F:nucleotide binding; F:DNA binding; P:DNA repair
Cs1g03520	1746.195604	2417.768589	1074.622619	0.444468765	-1.169846058	0.000197545	E3 ubiquitin- ligase BRE1-like 1	P:GO:0010162; F:GO:0042803; P:GO:0010390; P:GO:0009965; P:GO:0048505; P:GO:0009817; P:GO:0051301; C:GO:0005634; F:GO:0004842; C:GO:0005739; P:GO:0010228; P:GO:0010389; P:GO:0016049; P:GO:0033523	P:seed dormancy process; F:protein homodimerization activity; P:histone monoubiquitination; P:leaf morphogenesis; P:regulation of timing of cell differentiation; P:defense response to fungus, incompatible interaction; P:cell division; C:nucleus; F:ubiquitin-protein transferase activity; C:mitochondrion; P:vegetative to reproductive phase transition of meristem; P:regulation of G2/M transition of …
Cs2g20570	1736.790736	2404.313857	1069.267616	0.4447288	-1.169002262	0.000162035	photomorphogenesis repressor	F:GO:0046872	F:metal ion binding
Cs3g07820	3080.944912	4264.086666	1897.803159	0.445066742	-1.167906397	9.0754E-05	PREDICTED: uncharacterized protein At4g22758
Cs6g14220	1236.598821	1711.088175	762.1094672	0.44539462	-1.166843963	0.000260202	probable UDP-N-acetylglucosamine--peptide N-acetylglucosaminyltransferase SPINDLY-like	F:GO:0016757	F:transferase activity, transferring glycosyl groups
Cs2g05440	762.2121706	1054.459907	469.9644341	0.445692085	-1.165880756	0.000294059	Auxin response factor 3	F:GO:0003677; C:GO:0005634; P:GO:0006351; P:GO:0006355; P:GO:0009725; P:GO:0009734	F:DNA binding; C:nucleus; P:transcription, DNA-templated; P:regulation of transcription, DNA-templated; P:response to hormone; P:auxin-activated signaling pathway
Cs4g06760	189.4476297	262.0784461	116.8168133	0.445732242	-1.165750774	0.000357935	bHLH transcription factor PTF1	F:GO:0046983	F:protein dimerization activity
Cs5g11530	555.8323241	768.8546362	342.8100119	0.445871034	-1.165301616	0.000255993	AT-rich interactive domain-containing 1
orange1.1t05910	42.09485801	58.22093279	25.96878324	0.446038598	-1.164759536	0.002735379	heat shock
Cs1g03410	753.6738793	1042.24132	465.1064385	0.446255996	-1.164056541	0.000162558	hypothetical protein VITISV_031103
Cs6g16780	745.4442635	1030.785589	460.1029381	0.446361438	-1.163715698	8.15452E-05	psbP domain-containing chloroplastic	F:GO:0005509; C:GO:0009654; P:GO:0015979; C:GO:0019898	F:calcium ion binding; C:photosystem II oxygen evolving complex; P:photosynthesis; C:extrinsic component of membrane
Cs9g08070	1194.549196	1651.59069	737.5077019	0.446543872	-1.16312617	0.001348406	AT5g02940 F9G14_250	C:GO:0009941	C:chloroplast envelope
Cs4g12250	280.5029106	387.7298154	173.2760058	0.446898843	-1.161979786	0.002196541	formin 5-like
Cs3g17160	3631.021914	5018.950712	2243.093116	0.446924715	-1.161896267	0.000136101	NADPH:cytochrome P450-reductase
Cs5g19410	50.38916307	69.64156806	31.13675809	0.447100187	-1.161329946	0.005647128	TIR-NBS-LRR RCT1-like resistance	P:GO:0007165; F:GO:0043531; P:GO:0006952	P:signal transduction; F:ADP binding; P:defense response
Cs5g07360	438.6209596	606.1678058	271.0741135	0.447193188	-1.161029883	0.007104175	PREDICTED: uncharacterized protein LOC100784489 isoform X1	C:GO:0005576	C:extracellular region
Cs9g17950	973.4522998	1345.205174	601.6994259	0.447291936	-1.160711347	0.000280481	dentin sialophospho -like
Cs3g05360	361.9359483	500.1115972	223.7602993	0.447420737	-1.160295972	0.000517971	probable ion channel SYM8 isoform X1	P:GO:0006813; P:GO:0098655; C:GO:0016021; F:GO:0008324	P:potassium ion transport; P:cation transmembrane transport; C:integral component of membrane; F:cation transmembrane transporter activity
orange1.1t01665	659.5402144	911.132736	407.9476928	0.447736841	-1.159277063	0.010067992	DNA mismatch repair
Cs5g26440	1808.587264	2498.453853	1118.720675	0.447765195	-1.159185705	0.000250704	Not1 N-terminal CCR4-Not complex component family expressed	C:GO:0043229; P:GO:0010468; P:GO:2000112; C:GO:0032991; P:GO:0051171; P:GO:0080090	C:intracellular organelle; P:regulation of gene expression; P:regulation of cellular macromolecule biosynthetic process; C:macromolecular complex; P:regulation of nitrogen compound metabolic process; P:regulation of primary metabolic process
Cs7g29480	161.5388008	223.1248476	99.9527541	0.447967831	-1.158532959	0.000554858	centromere F-like isoform X1	F:GO:0003779	F:actin binding
Cs3g11580	891.545593	1231.271791	551.8193952	0.448170257	-1.157881187	0.000313444	serine threonine- kinase EDR1	F:GO:0005524; F:GO:0004672; F:GO:0004674; P:GO:0006468	F:ATP binding; F:protein kinase activity; F:protein serine/threonine kinase activity; P:protein phosphorylation
Cs3g17860	218.6472429	301.9475633	135.3469224	0.448246447	-1.157635947	0.000927739	queuine tRNA-ribosyltransferase-like	F:GO:0016757; P:GO:0008616; P:GO:0008033; C:GO:0005739; C:GO:0016020; C:GO:0016021; F:GO:0016740; P:GO:0006400; F:GO:0008479	F:transferase activity, transferring glycosyl groups; P:queuosine biosynthetic process; P:tRNA processing; C:mitochondrion; C:membrane; C:integral component of membrane; F:transferase activity; P:tRNA modification; F:queuine tRNA-ribosyltransferase activity
Cs3g02960	213.0190237	294.1458935	131.892154	0.448390261	-1.157173152	0.001001219	disease resistance RPP13 1
Cs5g05670	1130.566308	1561.12246	700.0101557	0.448401822	-1.157135954	0.000417136	hypothetical protein MTR_3g077550	C:GO:0016020	C:membrane
orange1.1t06000	74.53516724	102.9185583	46.1517762	0.448430069	-1.157045075	0.003729552	GDP-L-galactose phosphorylase 1-like	F:GO:0080048	F:GDP-D-glucose phosphorylase activity
Cs3g15350	1469.36685	2028.515536	910.218164	0.448711458	-1.15614007	0.000163991	importin alpha	P:GO:0006607; C:GO:0005829; F:GO:0008565; F:GO:0008139; C:GO:0005643; C:GO:0005654	P:NLS-bearing protein import into nucleus; C:cytosol; F:protein transporter activity; F:nuclear localization sequence binding; C:nuclear pore; C:nucleoplasm
Cs5g05870	327.8676907	452.6315846	203.1037969	0.448717685	-1.156120049	0.000212352	Short-chain dehydrogenase TIC chloroplastic	F:GO:0016491; P:GO:0055114	F:oxidoreductase activity; P:oxidation-reduction process
orange1.1t00213	189.7789024	261.9903074	117.5674974	0.448747507	-1.15602417	0.000404034	Cysteine-rich repeat secretory 15	C:GO:0016021	C:integral component of membrane
Cs8g14350	190.829694	263.4347425	118.2246455	0.448781525	-1.155914809	0.000487089	dnaJ homolog isoform X1	F:GO:0005524; F:GO:0031072; P:GO:0009408; F:GO:0046872; F:GO:0051082; P:GO:0006457	F:ATP binding; F:heat shock protein binding; P:response to heat; F:metal ion binding; F:unfolded protein binding; P:protein folding
Cs8g03730	576.4333875	795.6283763	357.2383987	0.449001581	-1.15520757	0.000280679	pre-mRNA-processing 40A
Cs2g02170	478.9333664	661.0337348	296.832998	0.449043645	-1.155072419	0.000297693	E3 ubiquitin- ligase UPL5-like
orange1.1t00387	1310.443515	1808.611489	812.2755415	0.449115549	-1.154841424	0.000390348	ATP-dependent helicase BRM-like
Cs3g12130	49.87839084	68.81923677	30.93754492	0.449547923	-1.153453177	0.007942019	hypothetical protein VITISV_031269
Cs2g24690	1040.661953	1435.790885	645.5330217	0.449601003	-1.153282842	0.000287551	transcription factor GTE8-like isoform X1
Cs7g15980	386.1580848	532.7758951	239.5402746	0.449607944	-1.15326057	0.000118356	upstream activation factor subunit spp27
orange1.1t02281	52.44858875	72.35737732	32.53980017	0.449709503	-1.152934725	0.003312191	unnamed protein product	P:GO:0055085; F:GO:0022857; C:GO:0016020; C:GO:0016021	P:transmembrane transport; F:transmembrane transporter activity; C:membrane; C:integral component of membrane
Cs2g05740	363.1230886	500.933551	225.3126262	0.449785457	-1.15269108	0.000653437	Dof zinc finger	F:GO:0003677; P:GO:0006355	F:DNA binding; P:regulation of transcription, DNA-templated
Cs5g04280	493.850988	681.2269923	306.4749838	0.44988673	-1.152366283	0.010229511	nitrate transporter 1:2	P:GO:0010119; F:GO:0005509; C:GO:0016021; F:GO:0015293; F:GO:0090440; P:GO:0080168; C:GO:0005886; P:GO:0009624; P:GO:0042128	P:regulation of stomatal movement; F:calcium ion binding; C:integral component of membrane; F:symporter activity; F:abscisic acid transporter activity; P:abscisic acid transport; C:plasma membrane; P:response to nematode; P:nitrate assimilation
Cs3g24340	899.63463	1240.898367	558.3708927	0.449973106	-1.152089318	0.000143023	F-box FBD LRR-repeat	F:GO:0016874	F:ligase activity
Cs5g22710	288.8286903	398.3836251	179.2737554	0.450002822	-1.151994047	0.000586309	disease resistance RPP13 1
Cs1g05750	705.8515611	973.5851021	438.1180201	0.450004852	-1.151987537	0.000462095	phosphatidylinositol 4-kinase	P:GO:0048015; P:GO:0046854; F:GO:0016301; C:GO:0005622	P:phosphatidylinositol-mediated signaling; P:phosphatidylinositol phosphorylation; F:kinase activity; C:intracellular
Cs4g02850	122.9946207	169.6277739	76.36146743	0.450170781	-1.151455676	0.00121785	hypothetical protein VITISV_015645
Cs4g05750	312.486153	430.9510205	194.0212855	0.450216559	-1.151308975	0.000484312	PREDICTED: uncharacterized protein LOC102630744 isoform X1
Cs5g05890	361.7449064	498.8820173	224.6077954	0.450222272	-1.151290667	0.000481318	D111 G-patch domain-containing	F:GO:0003676	F:nucleic acid binding
Cs8g17120	597.4063141	823.8710418	370.9415864	0.450242292	-1.151226516	0.000378963	RNA ligase isoform
Cs3g17540	480.6145113	662.5546057	298.6744168	0.450792152	-1.149465694	0.000107851	zinc-finger homeodomain 1
Cs2g07430	3088.068344	4257.072577	1919.064111	0.450794314	-1.149458777	0.000172679	serine threonine kinase	F:GO:0005524; C:GO:0016020; C:GO:0016021; F:GO:0004672; F:GO:0004674; P:GO:0006468	F:ATP binding; C:membrane; C:integral component of membrane; F:protein kinase activity; F:protein serine/threonine kinase activity; P:protein phosphorylation
orange1.1t04043	1752.503952	2415.725265	1089.282638	0.450913295	-1.149078048	0.000458936	squamosa promoter-binding 14-like isoform X1	C:GO:0005634; F:GO:0003677; C:GO:0016021	C:nucleus; F:DNA binding; C:integral component of membrane
Cs7g06460	190.3277198	262.3459144	118.3095253	0.450967668	-1.148904091	0.000758974	pentatricopeptide repeat-containing chloroplastic	C:GO:0009507; F:GO:0003723; F:GO:0004519; P:GO:0009451	C:chloroplast; F:RNA binding; F:endonuclease activity; P:RNA modification
Cs2g08420	603.6782884	832.1010009	375.2555759	0.45097359	-1.148885145	0.000163304	chloroplast envelope membrane -like isoform X1	C:GO:0016020; C:GO:0016021	C:membrane; C:integral component of membrane
Cs2g09390	464.4106358	640.131676	288.6895957	0.450984706	-1.148849586	0.000507181	Neuroblastoma-amplified sequence	P:GO:0006624	P:vacuolar protein processing
orange1.1t01027	2105.452872	2901.672222	1309.233521	0.45119966	-1.148162114	0.000115379	mitochondrial carnitine acylcarnitine carrier -like	C:GO:0016021; P:GO:0006810	C:integral component of membrane; P:transport
Cs8g07440	2920.41858	4024.531815	1816.305344	0.451308482	-1.147814202	0.000174924	Sec14 cytosolic factor	C:GO:0016020; C:GO:0016021; P:GO:0006810; C:GO:0005622; F:GO:0005215	C:membrane; C:integral component of membrane; P:transport; C:intracellular; F:transporter activity
Cs6g04080	210.9290271	290.6314882	131.226566	0.45152219	-1.147131205	0.000346197	vitamin-D-receptor interacting mediator subunit 4	C:GO:0016592; F:GO:0001104; P:GO:0006357	C:mediator complex; F:RNA polymerase II transcription cofactor activity; P:regulation of transcription from RNA polymerase II promoter
orange1.1t02765	777.0153175	1070.532399	483.498236	0.451642787	-1.146745927	0.000410929	ABC transporter C family member	F:GO:0000166; F:GO:0016887; F:GO:0005524; F:GO:0042626; P:GO:0055085; C:GO:0016020; C:GO:0016021; P:GO:0006810	F:nucleotide binding; F:ATPase activity; F:ATP binding; F:ATPase activity, coupled to transmembrane movement of substances; P:transmembrane transport; C:membrane; C:integral component of membrane; P:transport
orange1.1t03743	1220.160746	1680.976085	759.3454068	0.451728858	-1.146471015	0.000132532	extracellular calcium sensing receptor	C:GO:0016020; C:GO:0016021	C:membrane; C:integral component of membrane
Cs2g11550	35.17278512	48.45486123	21.89070901	0.451775291	-1.146322729	0.011554659	RING-H2 finger ATL73-like	F:GO:0046872; C:GO:0016020	F:metal ion binding; C:membrane
Cs7g28880	889.9778463	1225.944732	554.0109601	0.451905331	-1.145907519	0.000195015	ACT domain-containing	C:GO:0005634; P:GO:0008152; F:GO:0016597	C:nucleus; P:metabolic process; F:amino acid binding
Cs7g06820	152.5483889	210.1206277	94.97615012	0.45200774	-1.145580617	0.000684716	aarF domain-containing
Cs7g14310	73.25630574	100.9027297	45.60988178	0.452018314	-1.145546868	0.003163005	tetratricopeptide repeat-containing	C:GO:0048046	C:apoplast
Cs9g12800	488.3985684	672.5999743	304.1971626	0.452270553	-1.144742027	0.006212674	hypothetical protein VITISV_005816
Cs7g07780	4224.71077	5817.668408	2631.753133	0.452372488	-1.144416903	0.000105561	hypothetical protein ARALYDRAFT_491631	C:GO:0016021	C:integral component of membrane
Cs4g08020	135.5357759	186.6249643	84.4465876	0.452493523	-1.144030953	0.000770159	disease resistance RPM1	F:GO:0043531; P:GO:0006952	F:ADP binding; P:defense response
Cs1g06050	742.1125486	1021.827981	462.3971164	0.452519529	-1.143948041	0.000264848	hypothetical protein ARALYDRAFT_918574	C:GO:0005634; F:GO:0005524; C:GO:0009507; P:GO:0002238; P:GO:0006950	C:nucleus; F:ATP binding; C:chloroplast; P:response to molecule of fungal origin; P:response to stress
Cs4g10810	796.4872392	1096.54522	496.4292585	0.452721192	-1.143305255	0.000174943	hypothetical protein VITISV_010740
Cs1g17150	904.376725	1245.076049	563.6774004	0.452725278	-1.143292233	0.006290553	PHYTOCHROME-DEPENDENT LATE-FLOWERING	P:GO:0008150; C:GO:0005634	P:biological_process; C:nucleus
Cs2g03070	2945.617993	4054.497882	1836.738104	0.453012471	-1.142377328	0.000710694	starch synthase III	F:GO:0016758	F:transferase activity, transferring hexosyl groups
Cs5g33340	514.6955656	708.4150769	320.9760544	0.453090377	-1.142129244	0.000419235	exocyst complex component SEC15B	P:GO:0060321; C:GO:0005856; C:GO:0009506; P:GO:0009860; C:GO:0005618; P:GO:0006904; C:GO:0005829; C:GO:0005576; P:GO:0009846; C:GO:0005886; C:GO:0000145; C:GO:0009524	P:acceptance of pollen; C:cytoskeleton; C:plasmodesma; P:pollen tube growth; C:cell wall; P:vesicle docking involved in exocytosis; C:cytosol; C:extracellular region; P:pollen germination; C:plasma membrane; C:exocyst; C:phragmoplast
Cs8g05820	1317.073022	1812.225461	821.9205831	0.453542123	-1.140691546	0.01108494	autophagy-related 2
orange1.1t04464	375.8740259	517.1633051	234.5847466	0.453598978	-1.140510705	0.000569553	DNA repair and recombination RAD26-like	F:GO:0005524	F:ATP binding
Cs7g11290	1224.379258	1684.594569	764.163947	0.453618907	-1.140447322	0.000269781	serine threonine kinase
Cs5g08590	924.9892685	1272.595117	577.3834202	0.453705513	-1.140171905	0.000416821	hypothetical protein VITISV_001078	F:GO:0003676; C:GO:0005634; F:GO:0008270	F:nucleic acid binding; C:nucleus; F:zinc ion binding
Cs4g12280	74.09770726	101.9342013	46.26121316	0.453834067	-1.139763186	0.003703096	AT3g01440 T13O15_8	C:GO:0030095; F:GO:0045156; F:GO:0005509; C:GO:0009654; C:GO:0009543; C:GO:0009344; C:GO:0019898; P:GO:0006810; P:GO:0009767	C:chloroplast photosystem II; F:electron transporter, transferring electrons within the cyclic electron transport pathway of photosynthesis activity; F:calcium ion binding; C:photosystem II oxygen evolving complex; C:chloroplast thylakoid lumen; C:nitrite reductase complex [NAD(P)H]; C:extrinsic component of membrane; P:transport; P:photosynthetic electron transport chain
Cs9g17600	472.2196293	649.565879	294.8733796	0.45395454	-1.139380266	0.00078541	C2H2-like zinc finger	F:GO:0003676; C:GO:0005634; F:GO:0008270; C:GO:0005886	F:nucleic acid binding; C:nucleus; F:zinc ion binding; C:plasma membrane
Cs7g29970	175.272315	241.0896496	109.4549805	0.45400116	-1.139232112	0.000461775	glycosyl hydrolase family
orange1.1t04457	277.8694437	382.1973165	173.5415709	0.454062767	-1.139036355	0.000436141	Receptor kinase
Cs6g02880	429.7235962	590.9899316	268.4572608	0.454250143	-1.138441127	0.000483521	KRI1 homolog
Cs3g16200	1484.22923	2041.062577	927.3958835	0.454369158	-1.138063187	0.0001794	hypothetical protein ARALYDRAFT_487780	P:GO:0006508; F:GO:0004185	P:proteolysis; F:serine-type carboxypeptidase activity
orange1.1t01187	460.5946111	633.3513939	287.8378284	0.454467822	-1.137749946	0.000266995	probable U3 small nucleolar RNA-associated 7-like
orange1.1t02618	946.3454293	1301.22018	591.4706787	0.454550804	-1.137486546	0.000427496	DEK domain chromatin associated	F:GO:0003677	F:DNA binding
Cs7g04410	87.33080625	120.0735711	54.5880414	0.45462162	-1.137261801	0.00206499	homeobox-leucine zipper HAT5	C:GO:0005634; F:GO:0003700; P:GO:0006355; F:GO:0043565	C:nucleus; F:transcription factor activity, sequence-specific DNA binding; P:regulation of transcription, DNA-templated; F:sequence-specific DNA binding
Cs5g30750	3053.560953	4197.335501	1909.786404	0.454999702	-1.136062493	0.000347731	ETO1 1-like isoform X1
Cs3g09250	6428.39232	8836.053066	4020.731574	0.455037056	-1.135944059	0.000182474	inactive poly [ADP-ribose] polymerase RCD1-like	F:GO:0003950	F:NAD+ ADP-ribosyltransferase activity
Cs7g22170	135.9587895	186.8748937	85.04268534	0.455078174	-1.135813701	0.000880244	predicted protein
Cs5g22220	82.6698623	113.627659	51.71206559	0.455101038	-1.135741217	0.004447522	cold-induced wall associated
Cs9g12750	410.2382472	563.7697175	256.706777	0.455339776	-1.134984604	0.000332098	LRR receptor-like serine threonine- kinase FEI	F:GO:0016301	F:kinase activity
Cs9g05480	127.0136854	174.5457851	79.48158572	0.455362389	-1.134912958	0.001253213	BSD domain-containing	C:GO:0009507	C:chloroplast
Cs1g14490	529.4111713	727.4735578	331.3487849	0.455478802	-1.134544181	0.000446514	trihelix transcription factor ASIL1	F:GO:0003677	F:DNA binding
Cs4g12990	35.25987429	48.44429565	22.07545293	0.455687355	-1.133883759	0.012027243	PREDICTED: uncharacterized protein LOC100245695
Cs9g16090	1655.65841	2274.574902	1036.741918	0.455795902	-1.133540142	0.000278681	1-aminocyclopropane-1-carboxylate synthase
Cs8g15530	313.1423974	430.1943678	196.090427	0.455818211	-1.133469531	0.00198991	hypothetical protein VITISV_017622	P:GO:0000184	P:nuclear-transcribed mRNA catabolic process, nonsense-mediated decay
orange1.1t00873	349.1559835	479.6393329	218.6726342	0.455910554	-1.133177286	0.000232472	PREDICTED: uncharacterized protein C167.05
Cs5g04940	261.1916457	358.7952549	163.5880365	0.455937012	-1.133093565	0.000721149	U-box domain-containing 38-like	F:GO:0004842; P:GO:0016567	F:ubiquitin-protein transferase activity; P:protein ubiquitination
Cs8g07760	365.1140695	501.5502254	228.6779136	0.455942201	-1.133077147	0.000493374	GLN phosphoribosyl pyrophosphate amidotransferase	P:GO:0055086; P:GO:1901564; F:GO:0016740	P:nucleobase-containing small molecule metabolic process; P:organonitrogen compound metabolic process; F:transferase activity
Cs5g21745	467.661597	642.3759791	292.9472149	0.456037001	-1.132777212	0.000372878	transmembrane 9 superfamily member 11
Cs3g25630	302.7175149	415.7678491	189.6671807	0.456185299	-1.132308138	0.00044714	transmembrane and coiled-coil domain-containing 4-like isoform X1	C:GO:0016020; C:GO:0016021	C:membrane; C:integral component of membrane
Cs1g22670	855.1228357	1174.463699	535.7819724	0.456192876	-1.132284178	0.000176211	Red chlorophyll catabolite reductase	F:GO:0016491; P:GO:0055114	F:oxidoreductase activity; P:oxidation-reduction process
Cs7g19720	314.1397003	431.3032651	196.9761356	0.456699848	-1.130681786	0.000641263	glycosyl hydrolase family 38	C:GO:0005618; C:GO:0005576; C:GO:0005773; F:GO:0016798	C:cell wall; C:extracellular region; C:vacuole; F:hydrolase activity, acting on glycosyl bonds
Cs2g22935	338.6276441	464.9067713	212.3485168	0.456755053	-1.130507406	0.000400068	---NA---
Cs7g15040	93.06968868	127.7758001	58.36357728	0.456765501	-1.130474407	0.001225746	PREDICTED: uncharacterized protein LOC100854910
[truncated: 4,144 more rows]

## Sheet: DEGs C. sunki
Wide-ranging transcriptomic analysis of Poncirus trifoliata, Citrus sunki, Citrus sinensis and contrasting hybrids reveals HLB tolerance mechanisms
Supplementary Information
Author affiliation:
Maiara Curtolo
Centro de Citricultura Sylvio Moreira, Instituto Agronômico de Campinas, Cordeirópolis, São Paulo, Brazil.
Inaiara de Souza Pacheco Centro
Centro de Citricultura Sylvio Moreira, Instituto Agronômico de Campinas, Cordeirópolis, São Paulo, Brazil.
Leonardo Pires Boava
Centro de Citricultura Sylvio Moreira, Instituto Agronômico de Campinas, Cordeirópolis, São Paulo, Brazil.
Marco Aurélio Takita
Centro de Citricultura Sylvio Moreira, Instituto Agronômico de Campinas, Cordeirópolis, São Paulo, Brazil.
Laís Moreira Granato
Centro de Citricultura Sylvio Moreira, Instituto Agronômico de Campinas, Cordeirópolis, São Paulo, Brazil.
Diogo Manzano Galdeano
Centro de Citricultura Sylvio Moreira, Instituto Agronômico de Campinas, Cordeirópolis, São Paulo, Brazil.
Alessandra Alves de Souza Centro
Centro de Citricultura Sylvio Moreira, Instituto Agronômico de Campinas, Cordeirópolis, São Paulo, Brazil.
Mariângela Cristofani-Yaly
Centro de Citricultura Sylvio Moreira, Instituto Agronômico de Campinas, Cordeirópolis, São Paulo, Brazil.
Marcos Antonio Machado
Centro de Citricultura Sylvio Moreira, Instituto Agronômico de Campinas, Cordeirópolis, São Paulo, Brazil.
Corresponding author
Maiara Curtolo
Centro de Citricultura Sylvio Moreira, Instituto Agronômico de Campinas, Cordeirópolis, São Paulo, Brazil.
Email: maiaramc@hotmail.com
Supplementary Table S6: Differentially expressed genes in C. sunki
id	baseMean	baseMeanA	baseMeanB	foldChange	log2FoldChange	pval	Description	GO IDs	GO Names	GO Names
Cs4g17240	151.1729837	302.0422118	0.303755529	0.001005672	-9.957623801	7.3991E-06	---NA---
Cs5g10820	444.993487	886.578365	3.408609051	0.003844679	-8.022921208	0.000108673	alpha-expansin precursor
Cs8g08620	271.885119	539.1068729	4.663365197	0.008650168	-6.853056078	2.79031E-27	unnamed protein product
Cs4g17230	71.19247459	141.1263444	1.258604739	0.008918283	-6.809018235	0.000752854	---NA---
orange1.1t05755	76.91819368	151.9545652	1.881822193	0.012384111	-6.335365889	1.90711E-09	copper zinc superoxide dismutase 3
Cs3g12080	172.4187084	340.4688271	4.368589716	0.0128311	-6.284211284	6.07658E-12	---NA---
orange1.1t00892	11.20022406	22.08483479	0.315613333	0.014290953	-6.128754078	0.000481547	transporter MCH1
Cs9g02140	8.624690852	16.93376837	0.315613333	0.018638104	-5.745601098	0.000263975	Stachyose synthase
Cs5g28710	48.14562495	94.41071058	1.880539329	0.019918708	-5.649732154	2.29325E-29	gibberellin 20 oxidase 1-like	F:GO:0051213; F:GO:0005506; P:GO:0055114	F:dioxygenase activity; F:iron ion binding; P:oxidation-reduction process
Cs2g18260	14.54469589	28.47130578	0.618085998	0.021709085	-5.525557268	2.11959E-11	UDP-glycosyltransferase 74E2-like	F:GO:0016758; P:GO:0008152	F:transferase activity, transferring hexosyl groups; P:metabolic process
Cs1g05770	14.2940164	27.95680614	0.631226666	0.02257864	-5.468897591	6.79621E-11	---NA---
orange1.1t04368	13.7220747	26.82606341	0.618085998	0.023040503	-5.439683969	1.17148E-10	hypothetical protein VITISV_019676
Cs9g12240	6.775252297	13.23617413	0.314330469	0.023747834	-5.396060244	0.003662013	Receptor kinase
Cs7g18940	6.570480031	12.82534673	0.315613333	0.024608561	-5.344695867	1.07728E-05	Cytochrome P450
Cs7g26250	56.80815815	110.8270761	2.789240188	0.025167498	-5.312294404	0.008373026	CYC-like protein 3, partial
orange1.1t00399	19.08731482	37.22778965	0.946839998	0.025433688	-5.297115498	0.001946415	ferric reduction oxidase 2 isoform X1
Cs1g23600	48.6131748	94.73829921	2.488050388	0.02626235	-5.250860164	0.004536777	probable vacuolar amino acid transporter YPQ1 isoform X2	C:GO:0016021	C:integral component of membrane
Cs8g18920	292.6906064	569.8662373	15.51497553	0.027225644	-5.198889994	5.45829E-10	low-temperature-induced 65 kDa
orange1.1t01950	5.188185605	10.06204074	0.314330469	0.031239236	-5.000497004	0.000128088	Reticuline oxidase
Cs2g18300	5.11360228	9.911591228	0.315613333	0.031842852	-4.972886632	0.0002101	UDP-glycosyltransferase 74E2-like	F:GO:0016758; P:GO:0008152	F:transferase activity, transferring hexosyl groups; P:metabolic process
Cs3g15460	712.5351692	1376.784872	48.28546594	0.035071177	-4.833570341	5.86194E-07	galactinol synthase 3	F:GO:0016740	F:transferase activity
Cs9g13900	4.5099771	8.705623732	0.314330469	0.036106599	-4.791593639	0.00048897	cytochrome family subfamily polypeptide 1
Cs8g04920	1011.800647	1949.268081	74.33321393	0.03813391	-4.71278172	6.89563E-21	limonoid UDP-glucosyltransferase
Cs6g05580	126.5778251	243.8067992	9.34885111	0.038345326	-4.704805468	0.000532575	PREDICTED: uncharacterized protein LOC100808933
Cs7g29730	422.663602	812.7256006	32.60160341	0.040113912	-4.639753514	0.005008473	PREDICTED: uncharacterized protein LOC100780848
Cs4g14140	51.22691942	98.39285324	4.060985595	0.041273176	-4.598651714	3.26283E-06	geraniol 8-hydroxylase	F:GO:0016491; F:GO:0005488	F:oxidoreductase activity; F:binding
Cs2g25285	3.960979542	7.607628616	0.314330469	0.041317799	-4.597092792	0.002148591	hypothetical protein MTR_5g026380
Cs7g04860	11.68905862	22.44441791	0.933699331	0.041600514	-4.587254822	2.8077E-08	EG45-like domain containing
Cs9g09310	31.37770487	60.23563453	2.519775205	0.041831969	-4.579250278	4.63607E-12	transcription initiation factor TFIID subunit 12-like
Cs4g12000	7.531575001	14.445064	0.618085998	0.042788734	-4.546625203	1.14283E-05	hypothetical protein
Cs4g10160	60.33738081	115.7130844	4.961677243	0.042879137	-4.543580307	1.75413E-28	homogentisate geranylgeranyl transferase	F:GO:0004659; C:GO:0016020; C:GO:0016021; F:GO:0016740	F:prenyltransferase activity; C:membrane; C:integral component of membrane; F:transferase activity
Cs2g23790	14.72863244	28.19866014	1.258604739	0.044633494	-4.48572943	8.50927E-06	UDP-glycosyltransferase 74E2-like	F:GO:0016758; P:GO:0008152	F:transferase activity, transferring hexosyl groups; P:metabolic process
Cs2g21235	14.33344408	27.42943331	1.23745486	0.045114124	-4.470277012	1.63473E-09	---NA---
Cs2g27470	2484.816444	4751.501305	218.1315841	0.045907929	-4.445112842	8.60783E-30	hypothetical protein VITISV_026166
Cs9g12370	1716.636094	3278.765478	154.5067108	0.047123441	-4.407411307	2.58409E-81	YA3
Cs3g09140	44.17444959	84.28534786	4.063551323	0.048211835	-4.374468834	0.006420576	Cytochrome P450 82A3	F:GO:0005506; F:GO:0016705; C:GO:0016020; C:GO:0016021; P:GO:0055114; F:GO:0020037	F:iron ion binding; F:oxidoreductase activity, acting on paired donors, with incorporation or reduction of molecular oxygen; C:membrane; C:integral component of membrane; P:oxidation-reduction process; F:heme binding
Cs9g09480	13.08262146	24.9265052	1.238737724	0.049695604	-4.33073796	5.13995E-07	disease resistance
Cs7g17000	3.088913975	5.862214616	0.315613333	0.053838584	-4.215215729	0.009141621	protodermal factor
Cs2g27790	392.3155365	744.259968	40.37110499	0.054243284	-4.204411659	0.000920119	cysteine protease	P:GO:0006508; F:GO:0008234	P:proteolysis; F:cysteine-type peptidase activity
Cs7g17370	138.634652	262.9507664	14.31853756	0.054453302	-4.198836647	1.59203E-41	---NA---
Cs4g20420	26.7505355	50.69997301	2.801097992	0.055248511	-4.177920619	2.46507E-11	PREDICTED: uncharacterized protein LOC100261242
Cs6g15150	17.92508609	33.97219857	1.877973601	0.055279719	-4.1771059	5.86248E-09	probable F-box At1g60180-like
Cs5g06920	17.71974649	33.57209431	1.867398661	0.055623538	-4.16816068	2.22148E-10	PREDICTED: uncharacterized protein LOC103484250
Cs3g04000	42.62298261	80.56689363	4.679071593	0.058076852	-4.105892923	1.59689E-14	Clan family ubiquitin hydrolase-like cysteine peptidase	P:GO:0016579; F:GO:0036459; P:GO:0006511; F:GO:0016787	P:protein deubiquitination; F:thiol-dependent ubiquitinyl hydrolase activity; P:ubiquitin-dependent protein catabolic process; F:hydrolase activity
Cs2g28180	34.39112801	64.75427812	4.027977913	0.062204043	-4.006847833	1.27632E-16	quinone oxidoreductase chloroplastic-like
Cs4g16160	427.286408	804.5241059	50.0487101	0.062209087	-4.006730857	1.22908E-11	NRT1 PTR FAMILY	C:GO:0016020	C:membrane
Cs3g21075	24.11348268	45.40215176	2.824813599	0.062217615	-4.006533097	4.30163E-13	hypothetical protein kuste4157
Cs3g05620	10.34611688	19.44548682	1.246746935	0.064114977	-3.963194792	3.34136E-06	salicylic acid benzoic acid carboxyl methyltransferase
Cs4g17540	33.24108694	62.45676169	4.025412184	0.064451183	-3.955649348	0.000223439	Aspartate racemase
Cs3g18650	1057.188231	1986.060412	128.3160503	0.064608332	-3.952135962	7.69963E-66	sulfate transporter 2	P:GO:0008272; F:GO:0008271; P:GO:0055085; C:GO:0016020; C:GO:0016021; P:GO:1902358; P:GO:0006810; C:GO:0005886; F:GO:0015116	P:sulfate transport; F:secondary active sulfate transmembrane transporter activity; P:transmembrane transport; C:membrane; C:integral component of membrane; P:sulfate transmembrane transport; P:transport; C:plasma membrane; F:sulfate transmembrane transporter activity
Cs1g06390	5.004051631	9.400592203	0.607511059	0.064624765	-3.951769069	0.001258958	B3 domain-containing transcription repressor VAL2-like	F:GO:0005488	F:binding
Cs8g07820	15.32267452	28.77923325	1.866115797	0.064842443	-3.946917738	0.000100966	nucleotide binding site
Cs3g27780	17.67391426	33.17667433	2.171154191	0.065442189	-3.933635184	8.79249E-10	DNA-binding ESCAROLA
orange1.1t02017	113.4992051	213.0192015	13.97920862	0.065624172	-3.929628885	1.38778E-05	peptide nitrate transporter At5g19640-like isoform X2
orange1.1t00260	194.7632949	364.9149268	24.61166294	0.067444933	-3.89014612	0.000157806	CYP704A2
Cs7g21880	14.72717791	27.57638222	1.877973601	0.068100797	-3.876184512	1.92454E-08	monocopper oxidase SKU5-like
Cs7g08650	14.44362077	27.02913496	1.858106586	0.068744582	-3.862610174	2.65897E-08	transcription factor WER
Cs3g18800	234.4235224	438.2294365	30.61760834	0.069866617	-3.839252897	4.86625E-46	probable glycerol-3-phosphate acyltransferase 2-like isoform X1	C:GO:0016020	C:membrane
orange1.1t04801	4.607942771	8.608374484	0.607511059	0.070572099	-3.824758264	0.00156506	hypothetical protein VITISV_024048
Cs4g01270	70.73605459	132.1046739	9.36743526	0.070909189	-3.817883599	6.11183E-07	PREDICTED: uncharacterized protein LOC100817756
Cs8g04930	1324.391762	2473.165431	175.618092	0.07100944	-3.815845362	2.84712E-06	UDP-glucosyl transferase 84B1
Cs6g07190	20.81820241	38.8365897	2.799815128	0.072092198	-3.794013047	7.12234E-11	PREDICTED: uncharacterized protein LOC100305688
orange1.1t03578	103.172265	192.3323136	14.01221631	0.072854197	-3.7788441	9.35535E-12	PREDICTED: protein SRG1
Cs2g24730	54.21622717	100.9324177	7.500036599	0.07430751	-3.750348172	1.5978E-21	PREDICTED: uncharacterized protein LOC100249110
orange1.1t03702	6.635650548	12.32702683	0.94427427	0.076601948	-3.706475106	0.000223628	hypothetical protein VITISV_003325
Cs4g06090	8.657177847	16.0663259	1.248029799	0.077679851	-3.686315759	2.87657E-05	MYB transcription factor
Cs2g03230	331.2867712	614.6511211	47.92242139	0.077966866	-3.680995052	1.08065E-47	peroxisomal (S)-2-hydroxy-acid oxidase GLO1	C:GO:0009570; C:GO:0022626; F:GO:0010181; F:GO:0008891; P:GO:0009735; P:GO:0042742; P:GO:0009854; F:GO:0052852; C:GO:0005634; C:GO:0005777; F:GO:0052853; C:GO:0009506; C:GO:0016020; C:GO:0048046; P:GO:0055114; F:GO:0052854; P:GO:0050665	C:chloroplast stroma; C:cytosolic ribosome; F:FMN binding; F:glycolate oxidase activity; P:response to cytokinin; P:defense response to bacterium; P:oxidative photosynthetic carbon pathway; F:very-long-chain-(S)-2-hydroxy-acid oxidase activity; C:nucleus; C:peroxisome; F:long-chain-(S)-2-hydroxy-long-chain-acid oxidase activity; C:plasmodesma; C:membrane; C:apoplast; P:oxidation-reduction process…
orange1.1t01707	108.7437751	201.321481	16.16606921	0.080299773	-3.638460282	2.24576E-06	Stachyose synthase
Cs1g13840	20.51943355	37.94458852	3.094278582	0.081547296	-3.616219155	0.000641099	gibberellin 3-beta hydroxylase	F:GO:0016491; F:GO:0046872; P:GO:0055114	F:oxidoreductase activity; F:metal ion binding; P:oxidation-reduction process
Cs5g01880	4.177348041	7.724752281	0.629943801	0.081548738	-3.616193636	0.004671628	bidirectional sugar transporter SWEET4-like	C:GO:0016021; P:GO:0034219; F:GO:0051119	C:integral component of membrane; P:carbohydrate transmembrane transport; F:sugar transmembrane transporter activity
Cs1g07280	48.42845643	89.35143278	7.505480082	0.083999549	-3.573474603	0.001201442	monosacharide transport
Cs9g03520	91.16943369	168.0241784	14.31468897	0.085194221	-3.55310062	4.88259E-27	gibberellic acid methyltransferase 2
Cs7g20350	62.82656217	115.6717637	9.98136064	0.086290382	-3.534656431	7.28132E-18	Ferredoxin- chloroplastic
Cs2g20010	11196.13083	20600.45738	1791.804277	0.086978859	-3.523191407	1.61495E-61	---NA---
Cs5g25360	7.635181356	14.04476566	1.225597056	0.087263617	-3.51847591	0.000160229	hypothetical protein VITISV_000844	C:GO:0016020	C:membrane
Cs6g16750	1345.322368	2472.593903	218.0508331	0.088187079	-3.503288904	2.49834E-56	Peptide transporter PTR5
Cs5g26630	19.12568957	35.13723355	3.114145596	0.088628081	-3.496092307	2.02871E-08	LRR receptor-like serine threonine- kinase GSO1	C:GO:0016020	C:membrane
Cs6g15800	1518.100924	2785.931352	250.2704958	0.089833691	-3.476599581	0.000374497	probable glycosyltransferase At5g03795-like
orange1.1t01744	336.0038036	615.9654683	56.04213888	0.090982598	-3.458265551	4.62083E-44	Xanthoxin dehydrogenase
Cs8g03480	11.18513228	20.50158303	1.868681525	0.091148158	-3.455642691	0.007631649	Pathogenesis-related 1a
Cs5g24130	22.57015105	41.36448788	3.775814216	0.091281541	-3.453533035	0.002045797	hypothetical protein VITISV_010410	F:GO:0000166; F:GO:0005524; C:GO:0016020; C:GO:0016021; F:GO:0004672; P:GO:0006468	F:nucleotide binding; F:ATP binding; C:membrane; C:integral component of membrane; F:protein kinase activity; P:protein phosphorylation
Cs2g06460	111.1578367	203.6455353	18.67013802	0.091679584	-3.447255688	5.46905E-14	NAC domain-containing 18	C:GO:0005634; F:GO:0003677; P:GO:0006351; P:GO:0006355	C:nucleus; F:DNA binding; P:transcription, DNA-templated; P:regulation of transcription, DNA-templated
Cs5g07700	445.0708073	815.1383761	75.00323855	0.092012891	-3.442020193	1.72808E-18	serine threonine- kinase SAPK3	F:GO:0000166; C:GO:0005634; C:GO:0005737; F:GO:0004674; P:GO:0006468; P:GO:0035556	F:nucleotide binding; C:nucleus; C:cytoplasm; F:protein serine/threonine kinase activity; P:protein phosphorylation; P:intracellular signal transduction
Cs4g06130	3.731891842	6.832557018	0.631226666	0.09238513	-3.436195537	0.011266699	MYB transcription factor	F:GO:0003677	F:DNA binding
Cs6g04140	184.6787255	337.628663	31.72878798	0.093975398	-3.411573069	3.92224E-08	cytosolic ascorbate peroxidase
[truncated: 5,539 more rows]

## Sheet: DEGs P. trifoliata
Wide-ranging transcriptomic analysis of Poncirus trifoliata, Citrus sunki, Citrus sinensis and contrasting hybrids reveals HLB tolerance mechanisms
[truncated: 126 more rows]

[truncated: 3 more sheets: DEGs S Pool, DEGs T Pool, DEGs R Pool]
